# Supplementary material for: Horizontal gene transfer of zinc and non-zinc forms of bacterial ribosomal protein S4
Source: BMC Evol Biol. 2009 Jul 29;9:179. doi: 10.1186/1471-2148-9-179 (PMC3087516; doi:10.1186/1471-2148-9-179)
Supplement: Additional File 2 — S4 sequence alignment. The sequence alignment contains the full alignment of all S4 sequences used in the study. [file 1471-2148-9-179-S2.fast]

>gi|94968282|ref|YP_590330.1|ms2|6|94968282|C+|X|X|sequence|1|94968282 SSU ribosomal protein S4P [Acidobacteria bacterium Ellin345]
----------------------------------------------------------MA
RYKDAVCRLCRREG-TKLF-----LKGP-KCFTDKC----A--IEK-RN--FAPG-QHGK
D--R-------KAKIVGYGLQLREKQKTKRMYF-AQENQFRNYFEKAAKGQ--GVTGEML
LQQLERRLDNVVYRLGFASARRQARQLVRHGHIAVN--GK----KVNIPSYQVSVKDEIA
VREGS----KEMTLLGQIKEL---TSHTTVPGWLI-VDRD-NWK--GSVSSLPR-RDE--
--IQM---PVNEQLIVELYSK----
>gi|116624175|ref|YP_826331.1|ms2|6|116624175|C+|X|X|sequence|1|116624175 ribosomal protein S4 [Solibacter usitatus Ellin6076]
----------------------------------------------------------MA
RYIGPVCRQCRREG-MKLY-----LKGE-RCHSEKC----A--IEK-RN--FIPG-QHGK
D--R-------AKKIVGYGLQLREKQKVRRVYG-VLERQFRNAFEKAALQK--GITGENL
MQNLERRLDSVIYRMGFGTSRAQARQVVRHGHINVN--GR----KCNIPSALINVGDEIT
VRETS----KNNATILSARDA---TAHAPAPNWIE-VDRE-GLK--GRVQSLPK-REDL-
--VQI---QLNEQLIVELYSK----
>gi|117927542|ref|YP_872093.1|ms2|6|117927542|C+|X|X|sequence|1|117927542 SSU ribosomal protein S4P [Acidothermus cellulolyticus 11B]
----------------------------------------------------------MA
RYLGADCKLCRREK-MKLF-----LKGS-KCESPKC----P--IEE-RP--YPPG-EHGR
T----------RAKESEYLLQLREKQKCARIYG-VLEKQFRRYYEEASRKT--GRTGENL
LRILESRLDNVVYRAGFAASRDQARQLVRHGHFLVN--GR----RVDIPSYRVSENDVIE
VAEKS----RELTPFVIARAV---AGERTVPPWLE-VIPN-RLR--ILVHSLPS-RQV--
--IDT---PVQEQLIVEFYSK----
>gi|119960630|ref|YP_948024.1|ms2|6|119960630|C-(IV)_out|X|X|sequence|1|119960630 ribosomal protein S4 [Arthrobacter aurescens TC1]
--------------------------------------------------------MANN
TRARRTARLSRALG-IALT-----PKAA-----------KY--MER-RP--YGPG-EHGR
A--R-------KKQDSDYAVRLREKQRLRAQYG-IREAQMTRAFEEARRTK--GLTGENL
VELLEMRLDALVLRAGFARTIAQARQLVVHRHIMVD--GI----RVDRPSFRVGEGQLIH
VHSRS----EVMPPFQVAAAGAH--VLNNVPAYLD-VKID-ALQ--ARLVRRPK-RSE--
--VPV---ICEEQLVVEFYAR----
>gi|116670828|ref|YP_831761.1|ms2|6|116670828|C-(IV)_out|X|X|sequence|1|116670828 RNA-binding S4 domain protein [Arthrobacter sp. FB24]
--------------------------------------------------------MANN
TRARRTARLSRALG-IALT-----PKAA-----------KY--MER-RP--YGPG-EHGR
A--R-------KKQDSDYAVRLREKQRLRAQYG-IREAQMTRAFEEARRTK--GLTGENL
IELLEMRLDALVLRAGFARTIAQARQLVVHRHILVD--GI----RVDRPSFRVGEGQLVH
VHSRS----ETMPPFQVAAAGAHRDVLPQVPAYLD-VKLD-ALQ--ARLVRRPK-RSE--
--VPV---TCEEQLVVEFYAR----
>gi|119025715|ref|YP_909560.1|ms2|6|119025715|C-(IV)_out|X|X|sequence|1|119025715 30S ribosomal protein S4 [Bifidobacterium adolescentis ATCC 15703]
--------------------------------------------------------MTNV
QRSRRQVRLSRALG-IALT-----PKAQ-----------RI--FEK-RP--YAPG-EHGR
T--R-------RRTESDYAVRLREKQRLRAQYG-ISEKQLRAAYEKGTHTA--GQTGNAM
LTDLETRLDALVLRAGFARTTAQARQFVVHRHILVD--GN----IVDRPSYRVKPGQTIQ
VKAKS----QTMVPFQAAAEGVHRDVLPAVPGYLD-VNLP-SLK--ATLTRKPE-AEE--
--IPV---QVNIQYVVEFYAR----
>gi|23465460|ref|NP_696063.1|ms2|6|23465460|C-(IV)_out|X|X|sequence|1|23465460 30S ribosomal protein S4 [Bifidobacterium longum NCC2705]
--------------------------------------------------------MTNV
QRSRRQVRLSRALG-IALT-----PKAQ-----------RI--FEK-RP--YAPG-EHGR
D--R-------RRTESDYAVRMREKQRLRAQYG-ISEKQLRAAYEKATRTA--GQTGNAM
LTDLETRLDNLVLRAGFARTTAQARQFVVHRHILVD--GN----IVDRPSYRVKPGQTIQ
VKAKS----QTMVPFQIAAEGVHRDVLPAVPGYLD-VNLP-SLK--ATVTRKPE-VEE--
--IPV---QVNIQYVVEFYAR----
>gi|189439486|ref|YP_001954567.1|ms2|6|189439486|C-(IV)_out|X|X|sequence|1|189439486 Ribosomal protein S4 [Bifidobacterium longum DJO10A]
--------------------------------------------------------MTNV
QRSRRQVRLSRALG-IALT-----PKAQ-----------RI--FEK-RP--YAPG-EHGR
D--R-------RRTESDYAVRMREKQRLRAQYG-ISEKQLRAAYEKATRTA--GQTGNAM
LTDLETRLDNLVLRAGFARTTAQARQFVVHRHILVD--GN----IVDRPSYRVKPGQTIQ
VKAKS----QTMVPFQIAAEGVHRDVLPAVPGYLD-VNLP-SLK--ATVTRKPE-VEE--
--IPV---QVNIQYVVEFYAR----
>gi|148272986|ref|YP_001222547.1|ms2|6|148272986|C-(IV)_out|X|X|sequence|1|148272986 30S ribosomal protein S4 [Clavibacter michiganensis subsp. michiganensis NCPPB 382]
--------------------------------------------------------MSTK
SRTRSKTRLSRALG-IPLT-----PKAA-----------KY--LEK-RP--YAPG-EHGR
S--K-------RKQDSDYAVRLREKQRLRAQYG-IREAQLKIAFQEARRTQ--GLTGENL
VEILEQRLDALVVRSGLARTTAQARQLVVHRHIMVD--GK----IVDRPSFRVKAGQMIH
VKPRS----EGTEPFQVAAAGGHADVLPKLPSYLE-VELD-KLQ--ARLVRLPK-RAE--
--VPV---TCEVQLVVEYYAAR---
>gi|170781158|ref|YP_001709490.1|ms2|6|170781158|C-(IV)_out|X|X|sequence|1|170781158 30S ribosomal protein S4 [Clavibacter michiganensis subsp. sepedonicus]
--------------------------------------------------------MSTK
SRTRSKTRLSRALG-IPLT-----PKAA-----------KY--LEK-RP--YAPG-EHGR
S--K-------RKQDSDYAVRLREKQRLRAQYG-IREAQLKIAFQEARRTQ--GLTGENL
VEILEQRLDALVVRSGLARTTAQARQLVVHRHIMVD--GK----IVDRPSFRVKAGQMIH
VKPRS----EGTEPFQVAAAGGHADVLPKLPPYLE-VELD-KLQ--ARLVRLPK-RAE--
--VPV---TCEVQLVVEYYAAR---
>gi|38233157|ref|NP_938924.1|ms2|6|38233157|C-(IV)_in|X|X|sequence|1|38233157 30S ribosomal protein S4 [Corynebacterium diphtheriae NCTC 13129]
----------------------------------------------------------MA
RYTGPATRKSRRLR-VDLV-----GGDM------------A--FER-RP--YPPG-QAGR
A----------RIKESEYLLQLQEKQKARFTYG-VLEKQFRRYYAEANRLP--GKTGDNL
VILLESRLDNVVYRAGLARTRRQARQLVSHGHFTVN--GK----KINVPSYRVSQYDIID
VREKS----QKMIWFEEAQEN---LLDAVVPAWLQ-VVPS-TLR--ILVHQLPE-RAQ--
--IDV---PLQEQLIVELYSK----
>gi|25027127|ref|NP_737181.1|ms2|6|25027127|C-(IV)_in|X|X|sequence|1|25027127 30S ribosomal protein S4 [Corynebacterium efficiens YS-314]
----------------------------------------------------------MA
RYTGPATRKSRRLR-VDLV-----GGDM------------A--FER-RP--YPPG-QAGR
A----------RIKESEYLLQLQEKQKARFIYG-VMEKQFRRYYAEANRRP--GKTGENL
VVMLESRLDNVVYRAGLARTRRQARQLVSHGHFVVN--GK----AVDVPSFRVSQYDIID
VREKS----QKMNWFEEAQDN---LVDAIVPAWLQ-VVPS-TLR--ILVHQLPE-RAQ--
--IDI---PLQEQLIVEFYSK----
>tax|750000|gi|19551798|ref|NP_599800.1|ms2|6|19551798|C-(IV)_in|X|X|sequence|1|19551798 30S ribosomal protein S4 [Corynebacterium glutamicum ATCC 13032]
----------------------------------------------------------MA
RYTGPATRKSRRLR-VDLV-----GGDM------------A--FER-RP--YPPG-QAGR
A----------RIKESEYLLQLQEKQKARFIYG-VMEKQFRRYYAEANRRA--GKTGENL
VVLLESRLDNVVYRAGLANTRRQARQLVSHGHFTVN--GK----AIDVPSFRVSQYDIIN
VREKS----QKMNWFEEAQDN---LADAVVPAWLQ-VVPE-NLR--ILVHQLPE-RAQ--
--IDI---PLQEQLIVEFYSK----
>gi|145294734|ref|YP_001137555.1|ms2|6|145294734|C-(IV)_in|X|X|sequence|1|145294734 30S ribosomal protein S4 [Corynebacterium glutamicum R]
----------------------------------------------------------MA
RYTGPATRKSRRLR-VDLV-----GGDM------------A--FER-RP--YPPG-QAGR
A----------RIKESEYLLQLQEKQKARFIYG-VMEKQFRRYYAEANRRA--GKTGENL
VVLLESRLDNVVYRAGLANTRRQARQLVSHGHFTVN--GK----AIDVPSFRVSQYDIIN
VREKS----QKMNWFEEAQDN---LVDAVVPAWLQ-VVPE-NLR--ILVHQLPE-RAQ--
--IDI---PLQEQLIVEFYSK----
>tax|750001|gi|62389453|ref|YP_224855.1|ms2|6|62389453|C-(IV)_in|X|X|sequence|1|62389453 30S ribosomal protein S4 [Corynebacterium glutamicum ATCC 13032]
----------------------------------------------------------MA
RYTGPATRKSRRLR-VDLV-----GGDM------------A--FER-RP--YPPG-QAGR
A----------RIKESEYLLQLQEKQKARFIYG-VMEKQFRRYYAEANRRA--GKTGENL
VVLLESRLDNVVYRAGLANTRRQARQLVSHGHFTVN--GK----AIDVPSFRVSQYDIIN
VREKS----QKMNWFEEAQDN---LADAVVPAWLQ-VVPE-NLR--ILVHQLPE-RAQ--
--IDI---PLQEQLIVEFYSK----
>gi|68536849|ref|YP_251554.1|ms2|6|68536849|C-(IV)_in|X|X|sequence|1|68536849 30S ribosomal protein S4 [Corynebacterium jeikeium K411]
----------------------------------------------------------MA
RYTGPVTRKSRRLR-VDLV-----GGDN------------S--FER-RP--YPPG-QAGR
A----------RIKESEYLLQLQEKQKAKYTYG-VLEKQFRRYYAEANRRP--GKTGDNL
VILLESRLDNVVYRAGLARTRRQARQLVSHGHFTVN--GK----KVNVPSFKVSQYDIID
VREKS----RSMLWFEEAQEA---LVDTIVPAWLQ-VVPS-TLR--ILVHQLPE-RAQ--
--IDI---PLQEQLIVELYSK----
>gi|172040040|ref|YP_001799754.1|ms2|6|172040040|C-(IV)_in|X|X|sequence|1|172040040 30S ribosomal protein S4 [Corynebacterium urealyticum DSM 7109]
----------------------------------------------------------MA
RYTGPVTRKSRRLR-VDLV-----GGDR------------S--FER-RP--YPPG-QAGR
A----------RIKESEYLIQLQEKQKARFTYG-VMEKQFRRYYAEANAMP--GKTGDNL
VILLEARLDNVIYRAGLARTRRQARQLVSHGHFTVN--GK----KINVPSFRVSQYDIID
VRDRS----RSMLWFDEAQDN---LVDANVPAWLQ-VVPS-TLR--ILVHQLPE-RAQ--
--IDI---PLQEQLIVEYYSK----
>gi|111220573|ref|YP_711367.1|ms2|6|111220573|C+|X|X|sequence|1|111220573 30S ribosomal subunit protein S4 [Frankia alni ACN14a]
----------------------------------------------------------MA
RYTGADCKRCRREK-TKLF-----LKGS-KCDTPKC----P--IEI-RP--YPPG-EHGR
G----------RTKDSEYLLQKREKQKCARIYG-ILEKQFRGYYDEANRRA--GKTGDEL
LKILESRLDNVVYRGGFAPSRDAARQAVRHGHVQVN--GR----KVDIPSYRISENDIVE
IAPKA----RELTPFIVARET--AGQGRAVPAWLE-SIPS-QMR--ILVHSLPA-RQV--
--IDT---QVQEQLIVELYSK----
>gi|86739322|ref|YP_479722.1|ms2|6|86739322|C+|X|X|sequence|1|86739322 ribosomal protein S4 [Frankia sp. CcI3]
----------------------------------------------------------MA
RYTGADCKRCRREK-TKLF-----LKGS-KCDTPKC----P--IEI-RP--YPPG-EHGR
G----------RTKDSEYLLQKREKQKCARIYG-VLEKQFRGYYDEANRRA--GKTGDEL
LKILESRLDNVVYRGGFAPSRDAARQAVRHGHVQVN--GR----KVDIPSYRISENDIVE
IAPKA----RELTPFIVARET--AGQGRAVPAWLE-VIPS-QLR--ILVHSLPA-RQV--
--IDT---QVQEQLIVELYSK----
>gi|158317765|ref|YP_001510273.1|ms2|6|158317765|C+|X|X|sequence|1|158317765 RNA-binding S4 domain protein [Frankia sp. EAN1pec]
----------------------------------------------------------MA
RYTGADCKRCRREK-TKLF-----LKGS-KCETPKC----P--IEI-RP--YPPG-EHGR
G----------RTKDSEYLLQKREKQKCARIYG-ILEKQFRGYYDEANRRA--GKTGDEL
LKILESRLDNVVYRGGFAPSRDAARQAVRHGHVQVN--GR----KVDIPSYRVTENDIVE
IAPKS----RELTPFIVARET--AGTGRTVPPWIE-AIPS-QMR--LLVHSLPA-RQV--
--IDT---QVQEQLIVELYSK----
>gi|158318038|ref|YP_001510546.1|ms2|6|158318038|C-(IV)_out|X|X|sequence|1|158318038 RNA-binding S4 domain protein [Frankia sp. EAN1pec]
------------------------------------------------------------
MRHKPVAKLSRSIG-LPLT-----DKAA-----------RY--FEN-RP--YPPG-PHGR
G----------RKTMSPYKERLREKQRLRFQYH-ISEKQLRRAFDEADRGA--GRTGHLL
IEDLETRLDAVVLRAGFAKTIYQARQFVSHRHVQVN--SS----RVDRPGYRVQPGDVVT
IAGRS----RPMAPFRIVAETQPAG--TAPPAYLD-VDRT-ALV--AVLSRRPT-RPE--
--IPV---VCDEQLVVEYYAR----
>gi|152965078|ref|YP_001360862.1|ms2|6|152965078|C-(IV)_out|X|X|sequence|1|152965078 ribosomal protein S4 [Kineococcus radiotolerans SRS30216]
-----------------------------------------------------------M
NNARPKVRISRALG-VALT-----PKAA-----------RF--MDR-RP--YPPG-MHGR
K----------QKKASDYATQLREKQRLRFQYD-VSETQLRRAYDLAKRKP--GKTGQNL
VQLLETRLDAVVWRAGFARTIYQARQMVVHRHIVVD--GR----RVDRPSFRVVVGQTIE
VAPRS----KTKTPFIVAREGGWSD--NEIPGWLA-VERE-DLT--ATVNALPV-REQ--
--IPV---TCDEQLVVEYYSR----
>gi|50954758|ref|YP_062046.1|ms2|6|50954758|C-(IV)_out|X|X|sequence|1|50954758 30S ribosomal protein S4 [Leifsonia xyli subsp. xyli str. CTCB07]
----------------------------------------------------------MS
SRSRSKTRESRALG-IALT-----PKAA-----------RY--MEK-RP--YAPG-EHGR
T--K-------RKADSDYAVRLREKQRLRAQYG-ILEKQLRIAFEEARRTQ--GLTGENL
VEILEMRLDALVLRAGFARTISQARQFVVHRHILVD--GK----LVDRPSFRVKPGQTIG
VKARS----EGTEPFQVAAAGGHVDVLPKTPAYLS-VELD-KLQ--ARLERRPK-RAE--
--VPV---TCEVQLVVEYYAAR---
>gi|169630850|ref|YP_001704499.1|ms2|6|169630850|C-(IV)_in|X|X|sequence|1|169630850 30S ribosomal protein S4 [Mycobacterium abscessus]
----------------------------------------------------------MA
RYTGPVTRKSRRLG-VDLV-----GGSS------------A--YEK-RP--YPPG-QHGR
A----------RIKESEYRQQLQEKQKARFTYG-VMEKQFRRYYAEAVRSS--GKTGEQL
LQILESRLDNVVYRAGLARTRRMARQLVSHGHFTVN--NV----KVDVPSYRVSQYDIID
IKPKS----LNTLPFEVARET---AGERPIPGWLQ-VVGE-RQR--ILVHQLPE-RAQ--
--IDV---PLAEQLIVEFYSK----
>gi|118464319|ref|YP_883534.1|ms2|6|118464319|C-(IV)_in|X|X|sequence|1|118464319 30S ribosomal protein S4 [Mycobacterium avium 104]
----------------------------------------------------------MA
RYTGPVTRKSRRLR-TDLV-----GGDQ------------A--FEK-RP--YPPG-QHGR
A----------RIKESEYLLQLQEKQKARFTYG-VMEKQFRRYYEEAVRQP--GKTGEEL
LRILESRLDNVVYRAGLARTRRMARQLVTHGHFTVN--GV----RVDVPSYRVSQYDIID
VREQS----LNSVPFQIARET---AGDRPVPSWLQ-VVGE-RQR--ILIHQLPE-RAQ--
--IDV---PLTEQLIVEFYSK----
>gi|41410330|ref|NP_963166.1|ms2|6|41410330|C-(IV)_in|X|X|sequence|1|41410330 30S ribosomal protein S4 [Mycobacterium avium subsp. paratuberculosis K-10]
----------------------------------------------------------MA
RYTGPVTRKSRRLR-TDLV-----GGDQ------------A--FEK-RP--YPPG-QHGR
A----------RIKESEYLLQLQEKQKARFTYG-VMEKQFRRYYEEAVRQP--GKTGEEL
LRILESRLDNVVYRAGLARTRRMARQLVTHGHFTVN--GV----RVDVPSYRVSQYDIID
VREQS----LNSVPFQIARET---AGDRPVPSWLQ-VVGE-RQR--ILIHQLPE-RAQ--
--IDV---PLTEQLIVEFYSK----
>gi|121639378|ref|YP_979602.1|ms2|6|121639378|C-(IV)_in|X|X|sequence|1|121639378 30S ribosomal protein S4 [Mycobacterium bovis BCG str. Pasteur 1173P2]
----------------------------------------------------------MA
RYTGPVTRKSRRLR-TDLV-----GGDQ------------A--FEK-RP--YPPG-QHGR
A----------RIKESEYLLQLQEKQKARFTYG-VMEKQFRRYYEEAVRQP--GKTGEEL
LKILESRLDNVIYRAGLARTRRMARQLVSHGHFNVN--GV----HVNVPSYRVSQYDIVD
VRDKS----LNTVPFQIARET---AGERPIPSWLQ-VVGE-RQR--VLIHQLPE-RAQ--
--IDV---PLTEQLIVEYYSK----
>gi|31794634|ref|NP_857127.1|ms2|6|31794634|C-(IV)_in|X|X|sequence|1|31794634 30S ribosomal protein S4 [Mycobacterium bovis AF2122/97]
----------------------------------------------------------MA
RYTGPVTRKSRRLR-TDLV-----GGDQ------------A--FEK-RP--YPPG-QHGR
A----------RIKESEYLLQLQEKQKARFTYG-VMEKQFRRYYEEAVRQP--GKTGEEL
LKILESRLDNVIYRAGLARTRRMARQLVSHGHFNVN--GV----HVNVPSYRVSQYDIVD
VRDKS----LNTVPFQIARET---AGERPIPSWLQ-VVGE-RQR--VLIHQLPE-RAQ--
--IDV---PLTEQLIVEYYSK----
>gi|145225547|ref|YP_001136225.1|ms2|6|145225547|C-(IV)_in|X|X|sequence|1|145225547 30S ribosomal protein S4 [Mycobacterium gilvum PYR-GCK]
----------------------------------------------------------MA
RYTGPVTRKSRRLG-VDLV-----GGDQ------------S--FEK-RP--YPPG-QHGR
A----------RIKESEYRTQLQEKQKARFTYG-VMEKQFRRYYEEANRLP--GKTGDNL
LRILESRLDNVVYRAGLARTRRMARQLVSHGHFTVN--GV----KVDVPSYRVSQYDIID
VKDKS----INTLPFEVARQT---AGERPIPGWLQ-VVGE-RQR--ILVHQLPE-RAQ--
--IDV---PLTEQLIVELYSK----
>gi|15828060|ref|NP_302323.1|ms2|6|15828060|C-(IV)_in|X|X|sequence|1|15828060 30S ribosomal protein S4 [Mycobacterium leprae TN]
----------------------------------------------------------MA
RYTGPITRKSRRLR-IDLV-----GGDQ------------A--FEK-RP--YPPG-QHGR
A----------RIKESEYLLQLQEKQKARFTYG-VMEKQFRRYYEEAVRQP--GKTGEEL
LKILESRLDNVIYRAGLARTRRMARQLVSHGHFSVN--GV----HVNVPSYRVSQYDIID
IRDKS----LDTVPFQIARET---VGDRPIPSWLQ-VVGE-HQR--ILIHQLPE-RVQ--
--IEV---PLIEQLIVEYYSK----
>gi|183981109|ref|YP_001849400.1|ms2|6|183981109|C-(IV)_in|X|X|sequence|1|183981109 30S ribosomal protein S4, RpsD [Mycobacterium marinum M]
----------------------------------------------------------MA
RYTGPVTRKSRRLG-TDLV-----GGDQ------------S--FEK-RP--YPPG-QHGR
A----------RIKDSEYRQQLQEKQKARFTYG-VMEKQFRRYYEEAVRHS--GKTGEEL
LKILESRLDNVVYRAGLARTRRMARQLVSHGHFSVN--GV----HVNVPSYRVSQYDIID
VRDNS----LNTVPFQIARET---AGDRPIPSWLQ-VVGE-RQR--ILIHQLPE-RAQ--
--IEV---PLTEQLIVEYYSK----
>gi|118468301|ref|YP_885905.1|ms2|6|118468301|C-(IV)_in|X|X|sequence|1|118468301 30S ribosomal protein S4 [Mycobacterium smegmatis str. MC2 155]
----------------------------------------------------------MA
RYTGPATRKSRRLG-VDLV-----GGDQ------------S--FEK-RP--YPPG-QHGR
A----------RIKESEYRQQLQEKQKARFSYG-VMEKQFRRYYEEANRQP--GKTGDNL
LRILESRLDNVVYRAGLARTRRMARQLVSHGHFLVN--GV----KVDIPSYRVSQYDIID
VKEKS----LNTLPFQIARET---AGERPIPSWLQ-VVGE-RQR--ILVHQLPE-RAQ--
--IDV---PLTEQLIVELYSK----
>gi|126433744|ref|YP_001069435.1|ms2|6|126433744|C-(IV)_in|X|X|sequence|1|126433744 30S ribosomal protein S4 [Mycobacterium sp. JLS]
----------------------------------------------------------MA
RYTGPATRKSRRLG-VDLV-----GGDQ------------S--FEK-RP--YPPG-QHGR
A----------RIKESEYRTQLQEKQKARFTYG-VLEKQFRRYYDEANRQP--GKTGDNL
LRILESRLDNVVYRAGLARTRRMARQLVSHGHFTVN--GV----KVDIPSYRVSQYDIID
VREKS----LNTDPFVIARET---AGDRPIPSWLQ-VVGE-RQR--ILVHQLPE-RAQ--
--IDV---PLTEQLIVELYSK----
>gi|119867180|ref|YP_937132.1|ms2|6|119867180|C-(IV)_in|X|X|sequence|1|119867180 30S ribosomal protein S4 [Mycobacterium sp. KMS]
----------------------------------------------------------MA
RYTGPATRKSRRLG-VDLV-----GGDQ------------S--FEK-RP--YPPG-QHGR
A----------RIKESEYRTQLQEKQKARFTYG-VLEKQFRRYYDEANRQP--GKTGDNL
LRILESRLDNVVYRAGLARTRRMARQLVSHGHFTVN--GV----KVDIPSYRVSQYDIID
VREKS----LNTDPFVIARET---AGDRPIPSWLQ-VVGE-RQR--ILVHQLPE-RAQ--
--IDV---PLTEQLIVELYSK----
>gi|108798084|ref|YP_638281.1|ms2|6|108798084|C-(IV)_in|X|X|sequence|1|108798084 30S ribosomal protein S4 [Mycobacterium sp. MCS]
----------------------------------------------------------MA
RYTGPATRKSRRLG-VDLV-----GGDQ------------S--FEK-RP--YPPG-QHGR
A----------RIKESEYRTQLQEKQKARFTYG-VLEKQFRRYYDEANRQP--GKTGDNL
LRILESRLDNVVYRAGLARTRRMARQLVSHGHFTVN--GV----KVDIPSYRVSQYDIID
VREKS----LNTDPFVIARET---AGDRPIPSWLQ-VVGE-RQR--ILVHQLPE-RAQ--
--IDV---PLTEQLIVELYSK----
>gi|148663323|ref|YP_001284846.1|ms2|6|148663323|C-(IV)_in|X|X|sequence|1|148663323 30S ribosomal protein S4 [Mycobacterium tuberculosis H37Ra]
----------------------------------------------------------MA
RYTGPVTRKSRRLR-TDLV-----GGDQ------------A--FEK-RP--YPPG-QHGR
A----------RIKESEYLLQLQEKQKARFTYG-VMEKQFRRYYEEAVRQP--GKTGEEL
LKILESRLDNVIYRAGLARTRRMARQLVSHGHFNVN--GV----HVNVPSYRVSQYDIVD
VRDKS----LNTVPFQIARET---AGERPIPSWLQ-VVGE-RQR--VLIHQLPE-RAQ--
--IDV---PLTEQLIVEYYSK----
>gi|148824668|ref|YP_001289422.1|ms2|6|148824668|C-(IV)_in|X|X|sequence|1|148824668 30S ribosomal protein S4 [Mycobacterium tuberculosis F11]
----------------------------------------------------------MA
RYTGPVTRKSRRLR-TDLV-----GGDQ------------A--FEK-RP--YPPG-QHGR
A----------RIKESEYLLQLQEKQKARFTYG-VMEKQFRRYYEEAVRQP--GKTGEEL
LKILESRLDNVIYRAGLARTRRMARQLVSHGHFNVN--GV----HVNVPSYRVSQYDIVD
VRDKS----LNTVPFQIARET---AGERPIPSWLQ-VVGE-RQR--VLIHQLPE-RAQ--
--IDV---PLTEQLIVEYYSK----
>gi|15843053|ref|NP_338090.1|ms2|6|15843053|C-(IV)_in|X|X|sequence|1|15843053 30S ribosomal protein S4 [Mycobacterium tuberculosis CDC1551]
----------------------------------------------------------MA
RYTGPVTRKSRRLR-TDLV-----GGDQ------------A--FEK-RP--YPPG-QHGR
A----------RIKESEYLLQLQEKQKARFTYG-VMEKQFRRYYEEAVRQP--GKTGEEL
LKILESRLDNVIYRAGLARTRRMARQLVSHGHFNVN--GV----HVNVPSYRVSQYDIVD
VRDKS----LNTVPFQIARET---AGERPIPSWLQ-VVGE-RQR--VLIHQLPE-RAQ--
--IDV---PLTEQLIVEYYSK----
>gi|15610594|ref|NP_217975.1|ms2|6|15610594|C-(IV)_in|X|X|sequence|1|15610594 30S ribosomal protein S4 [Mycobacterium tuberculosis H37Rv]
----------------------------------------------------------MA
RYTGPVTRKSRRLR-TDLV-----GGDQ------------A--FEK-RP--YPPG-QHGR
A----------RIKESEYLLQLQEKQKARFTYG-VMEKQFRRYYEEAVRQP--GKTGEEL
LKILESRLDNVIYRAGLARTRRMARQLVSHGHFNVN--GV----HVNVPSYRVSQYDIVD
VRDKS----LNTVPFQIARET---AGERPIPSWLQ-VVGE-RQR--VLIHQLPE-RAQ--
--IDV---PLTEQLIVEYYSK----
>gi|118616624|ref|YP_904956.1|ms2|6|118616624|C-(IV)_in|X|X|sequence|1|118616624 30S ribosomal protein S4 [Mycobacterium ulcerans Agy99]
----------------------------------------------------------MA
RYTGPVTRKSRRLG-TDLV-----GGDQ------------S--FEK-RP--YPPG-QHGR
A----------RIKDSEYRQQLQEKQKARFTYG-VMEKQFRRYYEEAVRHS--GKTGEEL
LKILESRLDNVVYRAGLARTRRMARQLVSHGHFSVN--GV----HVNVPSYRVSQYDIID
VRDNS----LNTVPFQIARET---AGDRPIPSWLQ-VVGG-RQR--ILIHQLPE-RAQ--
--IEV---PLTEQLIVEYYSK----
>gi|120402446|ref|YP_952275.1|ms2|6|120402446|C-(IV)_in|X|X|sequence|1|120402446 30S ribosomal protein S4 [Mycobacterium vanbaalenii PYR-1]
----------------------------------------------------------MA
RYTGPVTRKSRRLG-VDLV-----GGDQ------------S--FEK-RP--YPPG-QHGR
A----------RIKESEYRTQLQEKQKARFTYG-VMEKQFRRYYEEANRLP--GKTGDNL
LRILESRLDNVVYRAGLARTRRMARQLVSHGHFTVN--GV----KVDVPSYRVSQYDIID
VKDKS----INTLPFEVARQT---AGERPIPGWLQ-VVGE-RQR--ILVHQLPE-RAQ--
--IDV---PLTEQLIVELYSK----
>gi|54022803|ref|YP_117045.1|ms2|6|54022803|C-(IV)_in|X|X|sequence|1|54022803 30S ribosomal protein S4 [Nocardia farcinica IFM 10152]
----------------------------------------------------------MA
RYTGPITRKSRRLR-VDLV-----GGDQ------------A--FER-RP--YPPG-QHGR
A----------RIKESEYLLQLQEKQKARFSYG-VMEKQFRRYYEEANRQK--GKTGDNL
LRLLETRLDNVVYRAGLARTRRQARQLVSHGHFLVN--GV----KVDVPSYRVSQYDIID
VKEKS----LSTLPFQVARET---LGERPVPGWLQ-VLPG-RLR--ILVHQEPE-RAQ--
--IDV---PLQEQLIVEYYSK----
>gi|119718096|ref|YP_925061.1|ms2|6|119718096|C-(IV)_in|X|X|sequence|1|119718096 30S ribosomal protein S4 [Nocardioides sp. JS614]
----------------------------------------------------------MA
RYTGPMTKKSRRLG-VDLV-----GGDS------------A--YER-RP--YPPG-QHGR
G----------RIKESEYLLQLREKQKARFTYG-VLEKQFHNYYTEASRRA--GKTGDNL
LQLLECRLDNVVYRAGFARTRRHARQLVTHGHFKVN--GK----KVDIPSFQVTAHDVID
VREKS----LEMTPFIVARET---HGERVVPAWLE-AIPS-RMR--VLVHQLPV-RAQ--
--IDI---PVQEQLIVEYYSKK---
>gi|50843284|ref|YP_056511.1|ms2|6|50843284|C-(IV)_in|X|X|sequence|1|50843284 30S ribosomal protein S4 [Propionibacterium acnes KPA171202]
----------------------------------------------------------MA
RYTGPLTKKSRRLG-TDLV-----GNDK------------S--FER-RP--YPPG-VHGR
G----------RTKDSEYSLQLREKQKARYAYG-VLEKQFRRYYEEADRAQ--GKTGDVL
LQILESRLDNVVYRAGLAATRRQARQMVSHGHFLVN--GK----KVNIPSYRVSTHDIID
VREKS----KDLPPIVIARET---FETRDVPAWLE-VRPN-KGR--ILVHQLPT-RDQ--
--IVI---DVNEQAIVELYSK----
>gi|163840724|ref|YP_001625129.1|ms2|6|163840724|C-(IV)_out|X|X|sequence|1|163840724 SSU ribosomal protein S4P [Renibacterium salmoninarum ATCC 33209]
-----------------------------------------MEARTYSAAENWKDTVANN
TRARRTVRISRALG-IALT-----PKAA-----------KY--LER-RP--YGPG-EHGR
A--R-------KKQDSDYAVRLREKQRLRAQYG-IREAQMTRVFEEARRTK--GLTGENL
VELLEMRLDALVLRAGFARTIAQARQLVVHRHIMVD--GA----RVDRPSFRVGEGQLIH
VHPRS----EVMAPLQVAAAGAHRDVLPAVPGYLD-VKLE-GLQ--ARLVRRPK-RTE--
--VPV---TCEEQLVVEFYAR----
>gi|111023124|ref|YP_706096.1|ms2|6|111023124|C-(IV)_in|X|X|sequence|1|111023124 30S ribosomal protein S4 [Rhodococcus sp. RHA1]
----------------------------------------------------------MA
RYTGPITRKSRRLR-VDLV-----GGDQ------------A--FER-RP--YPPG-QHGR
A----------RIKESEYLLQLQEKQKARFTYG-VMEKQFRLYYKEANNRP--GKTGENL
LRILESRLDNVVYRAGLARTRRQARQLVTHGHLLVN--NK----KVDIPSYRVSQYDIID
VKEKS----LSTLPFQVARET---QGDRPIPGWLQ-VVGG-RLR--VLVHQLPE-RAQ--
--IDV---PLQEQLIVEYYSK----
>gi|108804948|ref|YP_644885.1|ms2|6|108804948|C-(IV)_in|X|X|sequence|1|108804948 ribosomal protein S4 [Rubrobacter xylanophilus DSM 9941]
----------------------------------------------------------MA
RYTGPRGRRDRRAG-VMLS-----SMRK-----------NP--LEK-KP--YPPG-EHGR
D----------RQRQTEYGLRLMEKQKARWYYG-VSERQFRRAYEEAIRQP--GVSGENL
LRLMELRMDNVVYRMGFATSRPQARQLVVHGHFLLN--GR----KHNIPSATLKPGDVIT
VRDKS----RRLQPIQEAVEQ-----VVAVPAWLE-ADHE-NFT--GRVLHTPS-RDE--
--IDA---PVEEQLIIEFYSR----
>gi|134103232|ref|YP_001108893.1|ms2|6|134103232|C-(IV)_in|X|X|sequence|1|134103232 30S ribosomal protein S4 [Saccharopolyspora erythraea NRRL 2338]
----------------------------------------------------------MA
RYTGPATRKSRRLK-VDLV-----GGDQ------------A--FER-RP--YPPG-QHGR
A----------RIKETEYLLQLQEKQKAKFTYG-VLERQFRSYYEEANRRP--GKTGDNL
LQVLECRLDNVVYRAGLARTRRMARQLVSHGHFTVN--GK----KVNIPSYQVSKWDIID
VKQKS----LGTTPFIIAKET---IGERPVPAWLQ-VVPS-NLR--ILVHQRPE-RAQ--
--IDT---PVTEQLIVELYSK----
>gi|159039806|ref|YP_001539059.1|ms2|6|159039806|C+|X|X|sequence|1|159039806 RNA-binding S4 domain protein [Salinispora arenicola CNS-205]
----------------------------------------------------------MA
RYTGADCRRCRREK-MKLF-----LKGS-KCDGPKC----P--FES-RP--FPPG-QHGR
G----------RTKETEYLLQLREKQKARRVYG-VLEKQFRGYYEEAVAKQ--AKTGEVL
LQILESRLDNVVYRAGYAKSRDMARQLVKHGHFTVN--GR----KVDIPSYRVKEHDIVE
VRGKS----KELTPFLVAQAE---SGSKSVPAWLE-AIPS-QMK--VLVHSLPS-RQV--
--IDT---QVQEQLIVELYSK----
>gi|159040306|ref|YP_001539559.1|ms2|6|159040306|C-(IV)_out|X|X|sequence|1|159040306 RNA-binding S4 domain protein [Salinispora arenicola CNS-205]
-----------------------------------------------------------M
NQPRPKVKRSRALG-IPLT-----PKCV-----------RY--FER-RP--FPPG-QHGR
S----------RKSTSDYKVRLLEKQRLKAQYH-VSEGQLRRAFTRAARLE--SKTGEAL
IVDLETRLDALVLRSGLARTIYQARQVVTHRHVTVN--GH----RVDRPSARLRPGDVIA
VTARS----RTKAPFLVAAAGAHAP--ERSAPYLA-VDLA-DLT--ARLLRLPL-RSE--
--VPV---TCQEQLVVEHYSR----
>gi|145596407|ref|YP_001160704.1|ms2|6|145596407|C+|X|X|sequence|1|145596407 ribosomal protein S4 [Salinispora tropica CNB-440]
----------------------------------------------------------MA
RYTGADCRRCRREK-MKLF-----LKGS-KCDGPKC----P--FES-RP--FPPG-QHGR
G----------RTKETEYLLQLREKQKARRVYG-VLEKQFRGYYEEAVAKQ--AKTGEVL
LQILESRLDNVVYRAGYAKSRDMARQLVKHGHFVVN--GK----KVDIPSYRVKEHDIVE
VRGKS----KELTPFLVAQAE---SGSKSVPAWLE-AIPS-QMK--VLVHSLPS-RQV--
--IDT---QVQEQLIVELYSK----
>gi|145596878|ref|YP_001161175.1|ms2|6|145596878|C-(IV)_out|X|X|sequence|1|145596878 30S ribosomal protein S4 [Salinispora tropica CNB-440]
-----------------------------------------------------------M
NQPRPKIKRSRALG-IPLT-----PKCV-----------RY--FER-RP--FPPG-QHGR
S----------RKSTSDYKIRLLEKQRLKAQYH-VNEGQLRRAFTRVARLE--SKTGEAL
IVDLETRLDALVLRSGLARTIYQARQTVTHRHITVN--GR----RVDRPSARLRPGDVIA
VATGS----RTKAPFLVAAAGAHAA--ERSAPYLA-VNLA-DLT--VRLIRLPL-RSE--
--VPV---TCQEQLVVEYYSR----
>gi|29833389|ref|NP_828023.1|ms2|6|29833389|C-(IV)_out|X|X|sequence|1|29833389 30S ribosomal protein S4 [Streptomyces avermitilis MA-4680]
----------------------------------------------------------MA
NQSRPKVKKSRALG-IALT-----PKAV-----------KY--FEA-RP--YPPG-EHGR
G----------RKQNSDYKVRLLEKQRLRAQYD-VSERQLVRAYERAAKTQ--GKTGEAL
VIELERRLDALVLRSGIARTIYQARQMVVHGHIEVN--GQ----KVDKPSFRVKPDDVVM
VRERS----RQKPLFEVAREGGFAP-DGETPRYLQ-VNLR-ALA--FRLDREPN-RKE--
--IPV---ICDEQLVVEYYAR----
>gi|21220006|ref|NP_625785.1|ms2|6|21220006|C-(IV)_out|X|X|sequence|1|21220006 30S ribosomal protein S4 [Streptomyces coelicolor A3(2)]
----------------------------------------------------------MA
NQPRPKVKKSRALG-IALT-----PKAV-----------KY--FEA-RP--YPPG-EHGR
G----------RKQNSDYKVRLLEKQRLRAQYD-LSERQLVRAYERASKTN--MKTGEAL
VIELERRLDALVLRSGIARTIYQARQMVVHGHIQVN--GQ----KVDKPSFRVRPDDVVQ
VRERS----KEKTLFTIAREGGFAP-DGETPRYLQ-VNLK-ALA--FRLDREPN-RKE--
--IPV---ICDEQLVVEYYAR----
>gi|182439823|ref|YP_001827542.1|ms2|6|182439823|C-(IV)_out|X|X|sequence|1|182439823 putative 30S ribosomal protein S4 [Streptomyces griseus subsp. griseus NBRC 13350]
----------------------------------------------------------MP
NQSRPKVKKSRALG-IALT-----PKAV-----------KY--FEA-RP--YPPG-EHGR
G----------RKQNSDYKVRLLEKQRLRAQYD-ISERQMARAYDRAKKAE--GKTGEAL
VVELERRLDALVLRSGIARTIYQARQMVVHGHIEVN--GG----KVDKPSFRVRPDDIVQ
VRERS----RSKVPFQVAREGG-YDTDGETPRYLQ-VNLK-ALA--FRLDRDPN-RKE--
--IPV---ICDEQLVVEYYAR----
>gi|72161417|ref|YP_289074.1|ms2|6|72161417|C-(IV)_out|X|X|sequence|1|72161417 30S ribosomal protein S4 [Thermobifida fusca YX]
-----------------------------------------------------------M
RYTGPKVRLSRRAG-VPLT-----RKAV-----------KY--FEK-RP--YPPG-EHGR
R--V-------RRSTSDYAVRQAEKQKLRWYYD-LSEKQLARVYENAKKRP--GRTGEEM
IAELELRLATVLLRAGFAASIYAARQFINHGHITVD--GK----KVDIPSYQVKPGQIVS
VREKS----RKLVPFIEAAEGVHAD--EKIASYLA-VSHK-DLT--IAVVDRPK-REQ--
--VPV---PFDEQLVVEYYAR----
>gi|28572545|ref|NP_789325.1|ms2|6|28572545|C-(IV)_out|X|X|sequence|1|28572545 30S ribosomal protein S4 [Tropheryma whipplei TW08/27]
------------------------------------------------------------
MSSCSRTRLSRALG-VPLT-----PKAA-----------RL--MEV-RP--YPPG-QHGR
F--R-------RKGDSDYAVRLREKQRLRGQYG-LREKQLASVYHEARRVK--GLAGENL
VEMLEMRLDALVLRAAFARSISQARQLVVHRHILVD--GK----LVDRPSYSVSPGQTVK
VKPKS----VPLDPFQVAASGGHADVLPPIPGYIE-ADLE-GLS--FRLVRRPK-RSE--
--VPV---TCNVQLVVEYYAAR---
>gi|161486575|ref|NP_787506.2|ms2|6|161486575|C-(IV)_out|X|X|sequence|1|161486575 30S ribosomal protein S4 [Tropheryma whipplei str. Twist]
------------------------------------------------------------
MSSCSRTRLSRALG-VPLT-----PKAA-----------RL--MEV-RP--YPPG-QHGR
F--R-------RKGDSDYAVRLREKQRLRGQYG-LREKQLASVYHEARRVK--GLAGENL
VEMLEMRLDALVLRAAFARSISQARQLVVHRHILVD--GK----LVDRPSYSVSPGQTVK
VKPKS----VPLDPFQVAASGGHADVLPPIPGYIE-ADLE-GLS--FRLVRRPK-RSE--
--VPV---TCNVQLVVEYYAAR---
>gi|15605669|ref|NP_213044.1|ms2|6|15605669|C-(IV)_in|X|X|sequence|1|15605669 30S ribosomal protein S4 [Aquifex aeolicus VF5]
----------------------------------------------------------MG
RYIGPWVKLDRRFG-VVVS-----GKKS---------APKI--LAR-RN--YPPG-QHGR
KYGR-------RKKLTEYGLRLMEKQKLKFLYGGLREKQFKKYFDMASKSK--ENTGEML
LQYLERRLDNVVYRLGFASTRRQARQLVAHGHVLVN--GK----KVNIPSYLVEPGDVIE
IKEKS----RDIPFIKENLEN---VDPRSIPSWLE-LDKD-NFR--GRVVRLPE-NVQEY
--LEI---PINLQYIVEFYSKV---
>gi|188996212|ref|YP_001930463.1|ms2|6|188996212|C-(IV)_in|X|X|sequence|1|188996212 ribosomal protein S4 [Sulfurihydrogenibium sp. YO3AOP1]
----------------------------------------------------------MG
RYIGPLTKVSRRLG-VFVG-----GDIE------------S--FQK-RN--FPPG-QHGR
T-QG-------RKKLSDYGVRLQEKQKLRFLYGGIREGQFKRYFERASKAA--GNTGTVL
LQLLERRLDNVVYRLGFAKTRLQARQLVKHGHFLVN--GK----KVDIPSYELDKGDIIE
VREKS----KKLEVFKENLES---RDPRSVPRWLE-IDKD-NFR--GKVVEIPE-EIE--
--LEI---PVNVQYIIEYYSM----
>gi|60683412|ref|YP_213556.1|ms2|6|60683412|C-(IV)_in|X|X|sequence|1|60683412 30S ribosomal protein S4 [Bacteroides fragilis NCTC 9343]
----------------------------------------------------------MA
RYTGPKSRIARKFG-EGIF-----GADK------------V--LSK-KN--YPPG-QHGN
S--R-------KRKTSEYGIQLREKQKAKYTYG-VLEKQFRNLFEKAATAK--GITGEVL
LQMLEGRLDNIVFRLGIAPTRAAARQLVGHKHITVD--GQ----VVNIPSYAVKPGQLIG
VRERS----KSLEVIANSLAG----FNHSKYAWLE-WDEA-SKV--GKLLHIPE-RAD--
--IPE---NIKEHLIVELYSK----
>gi|53715440|ref|YP_101432.1|ms2|6|53715440|C-(IV)_in|X|X|sequence|1|53715440 30S ribosomal protein S4 [Bacteroides fragilis YCH46]
----------------------------------------------------------MA
RYTGPKSRIARKFG-EGIF-----GADK------------V--LSK-KN--YPPG-QHGN
S--R-------KRKTSEYGIQLREKQKAKYTYG-VLEKQFRNLFEKAATAK--GITGEVL
LQMLEGRLDNIVFRLGIAPTRAAARQLVGHKHITVD--GQ----VVNIPSYAVKPGQLIG
VRERS----KSLEVIANSLAG----FNHSKYAWLE-WDEA-SKV--GKLLHIPE-RAD--
--IPE---NIKEHLIVELYSK----
>gi|29348111|ref|NP_811614.1|ms2|6|29348111|C-(IV)_in|X|X|sequence|1|29348111 30S ribosomal protein S4 [Bacteroides thetaiotaomicron VPI-5482]
----------------------------------------------------------MA
RYTGPKSRIARKFG-EGIF-----GADK------------V--LSK-KN--YPPG-QHGN
S--R-------KRKTSEYGVQLREKQKAKYTYG-VLEKQFRNLFEKAATAK--GITGEVL
LQLLEGRLDNVVFRLGIAPTRAAARQLVSHKHITVD--GE----VVNIPSFAVKPGQLIG
VRERS----KSLEVIANSLAG----FNHSKYAWLE-WDET-SKV--GKMLHIPE-RAD--
--IPE---NIKEHLIVELYSK----
>gi|150003363|ref|YP_001298107.1|ms2|6|150003363|C-(IV)_in|X|X|sequence|1|150003363 30S ribosomal protein S4 [Bacteroides vulgatus ATCC 8482]
----------------------------------------------------------MA
RYTGPKSRIARKFG-EGIF-----GADK------------V--LSK-KN--YPPG-QHGN
N--R-------RRKTSEYGVMLAEKQKAKYTYG-VLEKQFRNLFEKAASAN--GITGEIL
LQSLEARLDNVVFRLGIAPTRAAARQLVSHKHITVD--GK----VVNIPSFSVKPGQIVG
VRERS----KSLEVIANSLAG----FNHSKYPWLE-WDES-SKV--GKLLHIPE-RAD--
--IPE---NIKEHLIVELYSK----
>gi|161833841|ref|YP_001598037.1|ms2|6|161833841|C-(IV)_in|X|X|sequence|1|161833841 30S ribosomal subunit protein S4 [Candidatus Sulcia muelleri GWSS]
----------------------------------------------------------MA
RYIGPKTKISRKFG-ELIY-----GKTN-----------KS--FEK-KK--YPPG-NSSS
R----------NIKKTFYSTQLLEKQKIKYTYG-ILERQFLKMFYKASKKK--GIKGEIL
LQLCESRLDNIVYRLNLSHSRPEARQLVSHRHITVN--GK----IVNIPSFNLKPGDKIS
LKEKH----KHKANKNKLLGS----------DWLS-WDNE-KMI--GIFKYIPN-RNQ--
--ITE---NINEKLIVELYSK----
>gi|110639510|ref|YP_679719.1|ms2|6|110639510|C-(IV)_in|X|X|sequence|1|110639510 30S ribosomal protein S4 [Cytophaga hutchinsonii ATCC 33406]
----------------------------------------------------------MA
RYTGPRSRISRRFG-EPVM-----GDSK------------A--LQK-KN--YAPG-MHGR
N--K-------KRKQSEYSIQLKEKQKAKYTYG-VLERQFAKTFDTAARKQ--GITGENL
LKMLEARLDNTVYRLGIASSRRAARQLVIHKHIVVN--GD----VVNIPSYQLKPGDQLG
VREKS----KSIEAITDSLST----QSAKKFTWLE-WDQS-SML--GKFVTYPQ-REE--
--IPE---NIQEQLIVELYSK----
>gi|146298136|ref|YP_001192727.1|ms2|6|146298136|C-(IV)_in|X|X|sequence|1|146298136 30S ribosomal protein S4 [Flavobacterium johnsoniae UW101]
----------------------------------------------------------MA
RYTGPKTKIARKFG-EAIF-----GDDK------------S--FEK-RN--YPPG-QHGM
A-KK-------RGKKSEYAVQLMEKQKAKYSYG-ILEKQFRNLFEKASATK--GVTGEVL
LQLCEARLDNVVFRMGIAPSRRGARQIVSHRHITVN--GE----VVNIPSYHLKPGDKVA
VREKS----KSLEAIERSLSN-----SSHVYEWIT-WNND-LKE--GTFVSVPA-RLQ--
--IPE---NIKEQLIVELYNK----
>gi|150025382|ref|YP_001296208.1|ms2|6|150025382|C-(IV)_in|X|X|sequence|1|150025382 30S ribosomal protein S4 [Flavobacterium psychrophilum JIP02/86]
----------------------------------------------------------MA
RYTGPSTRIARKFG-EAIF-----GDDK------------S--FEK-RN--YPPG-QHGM
A-KK-------RGKKSEFAIQLMEKQKAKYSYG-ILEKQFRGLFKKAAASK--GVTGEIL
LQLCEARLDNVVYRMGIAPTRRAARQIVSHRHVTVN--GE----LVNVPSYHLKPGDKVA
VREKS----KSLEAIDRSLSN-----SSHVYEWIT-WNTA-QME--GTFVSVPA-RLQ--
--IPE---NIKEQLIVELYNK----
>gi|120437150|ref|YP_862836.1|ms2|6|120437150|C-(IV)_in|X|X|sequence|1|120437150 30S ribosomal protein S4 [Gramella forsetii KT0803]
----------------------------------------------------------MA
RYTGPKTKIARKFG-EAIF-----GDDK------------S--FEK-RN--YPPG-QHGN
N-RR-------RGKKSEYAIQLMEKQKAKYTYG-ILERQFRNMFEKATRAQ--GITGEVL
LQLCESRLDNVVYRMGVAPSRRAARQLVGHRHITVN--GE----LVNIPSYHLKAGDVVG
VREKS----KSLAVVQESLSN-----NSSVYEWIS-WNSE-KKE--GTFVAVPG-RVQ--
--IPE---NINEQFIVELYSK----
>gi|150008959|ref|YP_001303702.1|ms2|6|150008959|C-(IV)_in|X|X|sequence|1|150008959 30S ribosomal protein S4 [Parabacteroides distasonis ATCC 8503]
----------------------------------------------------------MA
RYTGPRTRIARKFG-EAIF-----GADK------------V--LSK-KN--YPPG-QHGN
S--R-------KRKTSEYGIQLREKQKAKYTYG-VLEKQFRNLFEKASRSK--GITGEVL
LQLLEGRLDNVVYRLGIAPTRAAARQLVSHRHITVD--GS----VVNIPSYSVKPGQVIG
VREKS----KSMEVIADALSG----FNHSNILGLS-GISP-Q------------------
-------------------------
>gi|188995706|ref|YP_001929958.1|ms2|6|188995706|C-(IV)_in|X|X|sequence|1|188995706 30S ribosomal protein S4 [Porphyromonas gingivalis ATCC 33277]
----------------------------------------------------------MA
RYTGPKSKIARKFG-DPIF-----GADK------------V--LSK-KN--YPPG-QHGN
N--R-------RRKTSEYGLQLREKQKAKYTYG-VLEKQFRHLFHRAQRAK--GVTGELL
IQFLEARLDNVVFRLGIAPTRSAARQLVSHRHITVD--GS----VVNIPSYSVKPGQVIG
VRERS----KSLEVIADALTG----FNHSKYPWME-WDQS-SLS--GKLLHMPD-RTD--
--IPE---NIKEQLIVELYSK----
>gi|34541515|ref|NP_905994.1|ms2|6|34541515|C-(IV)_in|X|X|sequence|1|34541515 30S ribosomal protein S4 [Porphyromonas gingivalis W83]
----------------------------------------------------------MA
RYTGPKSKIARKFG-DPIF-----GADK------------V--LSK-KN--YPPG-QHGN
N--R-------RRKTSEYGLQLREKQKAKYTYG-VLEKQFRHLFHRAQRAK--GVTGELL
IQFLEARLDNVVFRLGIAPTRSAARQLVSHRHITVD--GS----VVNIPSYSVKPGQVIG
VRERS----KSLEVIADALTG----FNHSKYPWME-WDQS-SLS--GKLLHMPD-RTD--
--IPE---NIKEQLIVELYSK----
>gi|83816564|ref|YP_445191.1|ms2|6|83816564|C-(IV)_in|X|X|sequence|1|83816564 30S ribosomal protein S4 [Salinibacter ruber DSM 13855]
----------------------------------------------------------MA
RYRGPKQKIARRFK-EPIF-----GPSK------------A--LER-KP--YPPG-QHGQ
S--R-------RRRESEYAVQLKEKQKTKYTYG-LLERQFKNLFDKASRMQ--GVTGEKL
LILLEARLDNTVFRMGIARTRRQARQFVAHRHIMVN--DE----VVDIPSYEMSPDDVVS
VKPSS----QDLEVIQTNVEH-----RQRTFSWLE-MDRQ-EMK--GKFIDYPN-REE--
--IPE---NIDEQLIVELYSK----
>gi|46447001|ref|YP_008366.1|ms2|6|46447001|C-(IV)_out|X|X|sequence|1|46447001 30S ribosomal protein S4 [Candidatus Protochlamydia amoebophila UWE25]
----------------------------------------------------------MA
RYTGSKNRIARRYG-VNIF-----GRAR-----------NP--LLH-KP--NPPG-VHGA
R----------RRKKSDFGLQLEEKQKLKAIYGMLSEKQLVAYYKKALRLE--GNTASHF
AEMLECRLDNLVYRLKFGHTIFAAQQLVAHGHILVD--GK----KVDRRSFQVKPGMVIS
IKEKS----RKIKIIAEALDN----PARSVPEYLS-SDKE-HFS--GQLLAKPI-PEQMP
--WPI---EISLPVICDFLAHST--
>gi|15835528|ref|NP_297287.1|ms2|6|15835528|C-(IV)_out|X|X|sequence|1|15835528 30S ribosomal protein S4 [Chlamydia muridarum Nigg]
----------------------------------------------------------MA
RYCGPKNRIARRFG-ANIF-----GRGR-----------NP--LLR-KP--NPPG-QHGM
Q----------RKKKSDYGLQLEEKQKLKACYGMILEKQLVKAYKEVVHKQ--GNVAQMF
LEKFECRLDNIVYRLGFAKTIFAAQQLVSHGHVLVN--GK----KVDRRSFFVRPGMQIS
LKEKS----RRLAIVTESLEN---KDQSSLPAYLS-LDKA-AFK--GELVVSPE-LDQIS
SQLPL---PVNVSVICEFLSHRT--
>gi|15605357|ref|NP_220143.1|ms2|6|15605357|C-(IV)_out|X|X|sequence|1|15605357 30S ribosomal protein S4 [Chlamydia trachomatis D/UW-3/CX]
----------------------------------------------------------MA
RYCGPKNRIARRFG-ANIF-----GRGR-----------NP--LLR-KP--NPPG-QHGM
Q----------RKKKSDYGLQLEEKQKLKACYGMILEKQLVKAYKEVVNKQ--GNVAQMF
LEKFECRLDNIVYRLGFAKTIFAAQQLVSHGHVLVN--GK----KVDRRSFFVRPGMQIS
LKEKS----KRLAIVTESLEN---KDQSSLPAYLS-LDKA-AFK--GELVVAPE-LDQIA
SQLPL---PVNVSVICEFLSHRT--
>gi|166154841|ref|YP_001654959.1|ms2|6|166154841|C-(IV)_out|X|X|sequence|1|166154841 SSU ribosomal protein S4P [Chlamydia trachomatis 434/Bu]
----------------------------------------------------------MA
RYCGPKNRIARRFG-ANIF-----GRGR-----------NP--LLR-KP--NPPG-QHGM
Q----------RKKKSDYGLQLEEKQKLKACYGMILEKQLVKAYKEVVNKQ--GNVAQMF
LEKFECRLDSIVYRLGFAKTIFAAQQLVSHGHVLVN--GK----KVDRRSFFVRPGMQIS
LKEKS----KRLAIVTESLEN---KDQSSLPAYLS-LDKA-AFK--GELVVAPE-LDQIA
SQLPL---PVNVSVICEFLSHRT--
>gi|76789365|ref|YP_328451.1|ms2|6|76789365|C-(IV)_out|X|X|sequence|1|76789365 30S ribosomal protein S4 [Chlamydia trachomatis A/HAR-13]
----------------------------------------------------------MA
RYCGPKNRIARRFG-ANIF-----GRGR-----------NP--LLR-KP--NPPG-QHGM
Q----------RKKKSDYGLQLEEKQKLKACYGMILEKQLVKAYKEVVNKQ--GNVAQMF
LEKFECRLDNIVYRLGFAKTIFAAQQLVSHGHVLVN--GK----KVDRRSFFVRPGMQIS
LKEKS----KRLAIVTESLEN---KDQSSLPAYLS-LDKA-AFK--GELVVAPE-LDQIA
SQLPL---PVNVSVICEFLSHRT--
>gi|166155716|ref|YP_001653971.1|ms2|6|166155716|C-(IV)_out|X|X|sequence|1|166155716 SSU ribosomal protein S4P [Chlamydia trachomatis L2b/UCH-1/proctitis]
----------------------------------------------------------MA
RYCGPKNRIARRFG-ANIF-----GRGR-----------NP--LLR-KP--NPPG-QHGM
Q----------RKKKSDYGLQLEEKQKLKACYGMILEKQLVKAYKEVVNKQ--GNVAQMF
LEKFECRLDSIVYRLGFAKTIFAAQQLVSHGHVLVN--GK----KVDRRSFFVRPGMQIS
LKEKS----KRLAIVTESLEN---KDQSSLPAYLS-LDKA-AFK--GELVVAPE-LDQIA
SQLPL---PVNVSVICEFLSHRT--
>gi|62184658|ref|YP_219443.1|ms2|6|62184658|C-(IV)_out|X|X|sequence|1|62184658 30S ribosomal protein S4 [Chlamydophila abortus S26/3]
----------------------------------------------------------MA
RYCGPKNRIARRFG-ANIF-----GRSR-----------NP--LFK-KP--HPPG-QHGM
Q----------RKKKSDYGLQLEEKQKLKACYGMILEKQLVKAFKEVVNKQ--GSVTKMF
LERFECRLDNMVYRMGFAKTIFAAQQLVAHGHVLVN--GK----KVDRRSFFLRPGMQVS
LREKS----RKLQSVKESLEN---KDESSFPSYIS-VDKS-NFK--GELLISPE-QDQIE
AQLPL---PVDVSVVCEFLSHRT--
>gi|29839780|ref|NP_828886.1|ms2|6|29839780|C-(IV)_out|X|X|sequence|1|29839780 30S ribosomal protein S4 [Chlamydophila caviae GPIC]
----------------------------------------------------------MA
RYCGPKNRIARRFG-ANIF-----GRSR-----------NP--LLK-KP--HPPG-QHGM
Q----------RKKKSDYGLQLEEKQKLKACYGMILEKQLVKAFKEVINKQ--GSVTKMF
LERFECRLDNMVYRMGFAKTIFAAQQLVSHGHVLVN--GK----KVDRRSFFLRPGMQVS
LKEKS----RKLQSVQESLEN---RDEGSLPSYIS-VDKG-NFK--GELLVSPE-QDQIE
AQLPL---PVDVSVVCEFLSHRT--
>gi|89898802|ref|YP_515912.1|ms2|6|89898802|C-(IV)_out|X|X|sequence|1|89898802 30S ribosomal protein S4 [Chlamydophila felis Fe/C-56]
----------------------------------------------------------MA
RYCGPKNRIARRFG-ANIF-----GRSR-----------NP--LLK-KP--HPPG-QHGM
Q----------RKKKSDYGLQLEEKQKLKACYGMILEKQLVKAFKEVVHKQ--GSVTKMF
LERFECRLDNMVYRMGFAKTIFAAQQLVAHGHVLVN--GK----KVDRRSFFLRPGMQVS
LKEKS----RKLQSVQESLEN---KDESSLPSYIS-LDKG-NFK--GELLMSPE-QDQME
AQLPL---PVDISVVCEFLSHRT--
>gi|16752308|ref|NP_444565.1|ms2|6|16752308|C-(IV)_out|X|X|sequence|1|16752308 30S ribosomal protein S4 [Chlamydophila pneumoniae AR39]
----------------------------------------------------------MA
RYCGPKNRVARRFG-ANIF-----GRSR-----------NP--LLK-KP--HPPG-QHGM
Q----------RKKKSDYGLQLEEKQKLKACYGMIMEKQLVKAFKEVIHKQ--GNVAQMF
LERFECRLDNMVYRMGFAKTIFAAQQLVAHGHILVN--GR----RVDRRSFFLRPGMQIS
LKEKS----KRLQSVKDALES---KDESSLPSYIS-LDKT-GFK--GELLVSPE-QDQIE
AQLPL---PINISVVCEFLSHRT--
>gi|15618643|ref|NP_224929.1|ms2|6|15618643|C-(IV)_out|X|X|sequence|1|15618643 30S ribosomal protein S4 [Chlamydophila pneumoniae CWL029]
----------------------------------------------------------MA
RYCGPKNRVARRFG-ANIF-----GRSR-----------NP--LLK-KP--HPPG-QHGM
Q----------RKKKSDYGLQLEEKQKLKACYGMIMEKQLVKAFKEVIHKQ--GNVAQMF
LERFECRLDNMVYRMGFAKTIFAAQQLVAHGHILVN--GR----RVDRRSFFLRPGMQIS
LKEKS----KRLQSVKDALES---KDESSLPSYIS-LDKT-GFK--GELLVSPE-QDQIE
AQLPL---PINISVVCEFLSHRT--
>gi|15836265|ref|NP_300789.1|ms2|6|15836265|C-(IV)_out|X|X|sequence|1|15836265 30S ribosomal protein S4 [Chlamydophila pneumoniae J138]
----------------------------------------------------------MA
RYCGPKNRVARRFG-ANIF-----GRSR-----------NP--LLK-KP--HPPG-QHGM
Q----------RKKKSDYGLQLEEKQKLKACYGMIMEKQLVKAFKEVIHKQ--GNVAQMF
LERFECRLDNMVYRMGFAKTIFAAQQLVAHGHILVN--GR----RVDRRSFFLRPGMQIS
LKEKS----KRLQSVKDALES---KDESSLPSYIS-LDKT-GFK--GELLVSPE-QDQIE
AQLPL---PINISVVCEFLSHRT--
>gi|33242092|ref|NP_877033.1|ms2|6|33242092|C-(IV)_out|X|X|sequence|1|33242092 30S ribosomal protein S4 [Chlamydophila pneumoniae TW-183]
----------------------------------------------------------MA
RYCGPKNRVARRFG-ANIF-----GRSR-----------NP--LLK-KP--HPPG-QHGM
Q----------RKKKSDYGLQLEEKQKLKACYGMIMEKQLVKAFKEVIHKQ--GNVAQMF
LERFECRLDNMVYRMGFAKTIFAAQQLVAHGHILVN--GR----RVDRRSFFLRPGMQIS
LKEKS----KRLQSVKDALES---KDESSLPSYIS-LDKT-GFK--GELLVSPE-QDQIE
AQLPL---PINISVVCEFLSHRT--
>gi|21674972|ref|NP_663037.1|ms2|6|21674972|C-(IV)_in|X|X|sequence|1|21674972 30S ribosomal protein S4 [Chlorobium tepidum TLS]
----------------------------------------------------------MA
RFRGSITKVSRRLG-IALS-----PKAE-----------KY--LER-RP--YAPG-QHGQ
S--R-------RGKVSEYALQLREKQKMKYLYG-ILEKQFRNYYKKAVAQR--GVTGDNL
VKMLERRLDNVVYRCGFSPSRAGARQLVTHGHMLVN--GK----KVNIPSFLVSPGDQIE
FRQKS----RNLDAVADSLNK---VPDSRIPEWIQ-VDKA-NRK--AVFLAIPE-REA--
--VQE---PFNEQLVVELYSK----
>gi|78189781|ref|YP_380119.1|ms2|6|78189781|C-(IV)_in|X|X|sequence|1|78189781 30S ribosomal protein S4 [Chlorobium chlorochromatii CaD3]
----------------------------------------------------------MA
RFRGSITKVSRRLG-IALA-----PKAE-----------KY--LER-RP--FPPG-QHGQ
G--R-------KGKISEYALQLREKQKMKYLYG-ILEKQFRNYYKKAVAQR--GVTGDNL
VKLLERRLDNIVFRAGFSPSRAGARQLVSHGHVTVN--GK----KVDIPSYLVSPADVME
FRQKS----KNMSAVTDSLNK---TPESRIPAWIQ-VDKA-HQK--AVFLSVPE-RAD--
--IQE---EFNEQLVVELYSK----
>gi|189501185|ref|YP_001960655.1|ms2|6|189501185|C-(IV)_in|X|X|sequence|1|189501185 ribosomal protein S4 [Chlorobium phaeobacteroides BS1]
----------------------------------------------------------MA
RFRGSITKVSRRLG-VALS-----PKAE-----------KY--LEK-RP--YAPG-EHGQ
S--R-------RGKVSEYALQLREKQKMKYLYG-VLEKQFRNYYKKAVSQR--GITGDNL
VKLLERRFDNVVFRAGFSPSRAGARQLVTHGHLLIN--GK----KVDIPSYLLKPGDAME
FRQKS----QNLDAVADSMNR---APDSRIPSWIQ-VDKA-HKK--AVFLAVPE-REE--
--VQE---PFNEQLVVELYSK----
>gi|119358165|ref|YP_912809.1|ms2|6|119358165|C-(IV)_in|X|X|sequence|1|119358165 30S ribosomal protein S4 [Chlorobium phaeobacteroides DSM 266]
----------------------------------------------------------MA
RFRGSITKVSRRLG-IALS-----PKAE-----------KY--LER-RP--FAPG-QHGQ
S--R-------KGKISEYALQLREKQKMKYLYG-VLENQFRSYYRKAVSQR--GVTGDNL
VKLLERRFDNVVFRSGFAASRSAARQLVTHGHLTIN--GK----KVNIPSYLLTPGELIE
FRQKS----KNMGAVTDSLNK---APDARIPSWIQ-VDKA-NQK--AVFLSVPE-REE--
--VQE---PFNEQLVVELYSK----
>gi|145219087|ref|YP_001129796.1|ms2|6|145219087|C-(IV)_in|X|X|sequence|1|145219087 30S ribosomal protein S4 [Prosthecochloris vibrioformis DSM 265]
----------------------------------------------------------MA
RFRGSITKVSRRLG-IALT-----PKAE-----------KY--MER-RP--FAPG-QHGQ
G--R-------RSKVSEYALQLREKQKMKYLYG-ILEKQFRNYYKKAVSQR--GVTGDNL
VRLIERRFDNVVFRAGFAPSRAGSRQLVSHGHLLVN--GK----KVNIPSYMVSPGDLIE
FRPKS----KNMSAVSDALSK---TPDARIPSWIQ-VDKA-NQK--AVFLAVPE-RVE--
--VQE---PFNEQLVVELYSK----
>gi|78186094|ref|YP_374137.1|ms2|6|78186094|C-(IV)_in|X|X|sequence|1|78186094 30S ribosomal protein S4 [Pelodictyon luteolum DSM 273]
----------------------------------------------------------MA
RFRGSITKVSRRLG-VALS-----PKAE-----------KY--LER-RP--FAPG-QHGQ
G--R-------RGKISEYALQLREKQKMKYLYG-ILEKQFRNYYKKAVSQR--GVTGDNL
VKLIERRLDNVVFRAGFAPSRAGARQLVSHSHLLVN--GR----KVNIPSFLVSPGDLIE
FRQKS----RNMDAVTDALNR---APDARIPAWIQ-VDKA-NQK--AVFLSVPE-RVD--
--IQE---PYNEQLVVELYSK----
>gi|163847949|ref|YP_001635993.1|ms2|6|163847949|C-(IV)_in|X|X|sequence|1|163847949 ribosomal protein S4 [Chloroflexus aurantiacus J-10-fl]
----------------------------------------------------------MA
RYIGPVGKVSRRLG-IGIT-----EKGL-----------RI--LNK-RS--DPPG-QHGA
A-AR-------RRQLSDYGMQLREKQKAKFLYG-VLERQFRRLFEQASRRS--GVTGEYL
LSLLERRLDNVVYRLGFATTRAQARQLVNHGHIVVD--GR----KTNIPSYTVKVGQVIA
VRPQS----RSRTYFKNLVDS-GVLNKHRAPEWLR-LNAA-ELS--GTVVALPR-RED--
--AEA---GINEQLIVEFYSR----
>gi|57234752|ref|YP_181245.1|ms2|6|57234752|C+|X|X|sequence|1|57234752 30S ribosomal protein S4 [Dehalococcoides ethenogenes 195]
----------------------------------------------------------MS
RETGAVCRMCRRSG-DKLF-----LKGD-KCVT-KC----V--FEK-RP--KAPG-PQLG
R----------PRRLSDRGQQLRHKQSIRWSYG-MTERQFRRFFGLATAQP--GVTGDNM
MILLERRLDNVLFRLGFGTSRAQARQIVMHGHILVN--GQ----KTDIPSYLVKEGQEIT
VRETS----KATAYFKTLAEN---IEAKAIPGWLS-LDRK-TLS--GKVISLPA-AGD--
--IDA---RFDAQTVVEYYSR----
>gi|147669123|ref|YP_001213941.1|ms2|6|147669123|C+|X|X|sequence|1|147669123 30S ribosomal protein S4 [Dehalococcoides sp. BAV1]
------------------------------------------------------------
--------MCRRSG-DKLF-----LKGD-KCVT-KC----V--FEK-RP--KPPG-PQLG
R----------PRRLSDRGQQLRQKQSIRWSYG-MTERQFRRFFGLANAQP--GVTGDNM
MILLERRLDNVLFRLGFGTSRAQARQIVMHGHILVN--GQ----KTDIPSYLIKEGQEIT
VRETS----KATAYFKTLAEN---IEAKAIPGWLS-LDRK-TLS--GKVISLPN-AGD--
--IDA---RFDAQTVVEYYSR----
>gi|73748343|ref|YP_307582.1|ms2|6|73748343|C+|X|X|sequence|1|73748343 30S ribosomal protein S4 [Dehalococcoides sp. CBDB1]
----------------------------------------------------------MS
RETGAVCRMCRRSG-DKLF-----LKGD-KCVT-KC----V--FEK-RP--KPPG-PQLG
R----------PRRLSDRGQQLRQKQSIRWSYG-MTERQFRRFFGLANAQP--GVTGDNM
MILLERRLDNVLFRLGFGTSRAQARQIVMHGHILVN--GQ----KTDIPSYLIKEGQEIT
VRETS----KATAYFKTLAEN---IEAKAIPGWLS-LDRK-TLS--GKVISLPN-AGD--
--IDA---RFDAQTVVEYYSR----
>gi|159901450|ref|YP_001547697.1|ms2|6|159901450|C-(IV)_in|X|X|sequence|1|159901450 ribosomal protein S4 [Herpetosiphon aurantiacus ATCC 23779]
----------------------------------------------------------MA
RYTGPVCKLSRREG-VDLM-----LKSG--------NSGRK--VLE-RRGSQPPG-QHGA
S-VR-------RRQLSDYGVQLREKQKVRRIYG-VLERQFRRYYGIATRTT--GQTGAVL
LQILERRLDNVVFRLGYAVTRAQARQLVNHGHITVN--GR----KTDIPSALVEVGDVIG
VRAES----RKRDYFKDLEET-KQLNRVSPPSWLS-LDAG-KME--GVVQTFPS-REE--
--LDM---SINEQLIVEFYSR----
>gi|156743922|ref|YP_001434051.1|ms2|6|156743922|C-(IV)_in|X|X|sequence|1|156743922 ribosomal protein S4 [Roseiflexus castenholzii DSM 13941]
----------------------------------------------------------MA
RYIGPVGKISRRLG-IGIT-----EKGQ-----------RI--LAK-RP--FPPG-QHGP
S-AR-------RRQVSDYGLQLLEKQKARYIYG-VLERQFRRIFEKAQRFP--GETGAYL
LILLERRLDNVVYRLGFATTRAQARQLVTHGHITVN--GR----KTNIPSYTVRVGETIA
VRPES----RRRMYFKNLVES-GALAKHKAPDWLR-LNPA-DLS--GEVVAMPR-RED--
--AEP---GINEQLIVEFYSR----
>gi|148655311|ref|YP_001275516.1|ms2|6|148655311|C-(IV)_in|X|X|sequence|1|148655311 ribosomal protein S4 [Roseiflexus sp. RS-1]
----------------------------------------------------------MA
RYRGPVGKVSRRLG-IGIT-----DKGQ-----------RI--LAK-RP--FPPG-QHGP
S-AR-------RRQVSDYGLQLLEKQKARYVYG-VLERQFRRIFEKAQRFP--GETGAYL
FILLERRLDNVVYRLGFATTRAQARQLVSHGHITVN--GR----KTNIPSYTVRVGETIA
VRPES----RRRTYFKNLIDS-GALARHKTPDWLR-LNPA-DLS--GEVVAMPR-RED--
--AEP---GINEQLIVEFYSR----
>gi|158337110|ref|YP_001518285.1|ms2|6|158337110|C-(IV)_out|X|X|sequence|1|158337110 30S ribosomal protein S4 [Acaryochloris marina MBIC11017]
----------------------------------------------------------MS
RYRGPRLRVVRRLG--ELP-----GLSR------------K--TPR-RA--YPPG-QHGQ
A----------RKKRSEYAAQLEEKQKLRFNYG-LSERQLLRYVRKARRAG--GSTGQTL
LQLLEMRLDNTIFRLGMAPTIPAARQLVNHGHVLVN--GR----VVSIASYQCRPGDVIQ
SRDRD----ASRKLIETHMQF---PGLANIPTHLD-FDKN-TLT--GKVNGVIE-REW--
--IAL---EINELLVVEYYSRKG--
>gi|75910501|ref|YP_324797.1|ms2|6|75910501|C-(IV)_out|X|X|sequence|1|75910501 30S ribosomal protein S4 [Anabaena variabilis ATCC 29413]
----------------------------------------------------------MS
RYRGPRLRIVRRLG--DLP-----GLTR------------K--SAR-RA--YPPG-QHGQ
N----------RKKRSEYAIRLEEKQKLRLNYG-LTEKQLLRYVRRARRVT--GSTGQVL
LQLLEMRLDNTVFRLGMAPTIPAARQLVNHGHVTVN--GR----VVNIASYQCRPGEEIA
VRDKA----PSRKLVENNLQY---PGLANLPSHLE-FDKN-KLV--GKVNGVIE-REW--
--VAL---QVNELLVVEYYSRQA--
>gi|172035133|ref|YP_001801634.1|ms2|6|172035133|C-(IV)_out|X|X|sequence|1|172035133 30S ribosomal protein S4 [Cyanothece sp. ATCC 51142]
----------------------------------------------------------MS
RYRGPRLRVVRRLG--ELP-----GLSR------------K--TPR-RA--YPPG-QHGQ
G----------RRKRSEYAIRLEEKQKLLYNYG-VTEKQLVRYMKKARRST--DSTGQKL
LELLEMRLDNTVFRLGMAGTIPGARQLVNHGHVIVN--GR----VVNIASYQCRPGDVIS
VRNKD----NSRRMVETNMQY---PGLANLPDHLE-FDKN-TLT--GKVNDVIK-REW--
--VAL---QINELLVVEYYSRKV--
>gi|37523141|ref|NP_926518.1|ms2|6|37523141|C+|X|X|sequence|1|37523141 30S ribosomal protein S4 [Gloeobacter violaceus PCC 7421]
----------------------------------------------------------MA
RYTGPVCKLCRAVG-MKLY-----LKGI-RCSSPKC----A--IER-RN--FRPG-VHGQ
A----------RQKLSEYAIRLKEKQKARWSYG-VLEKQFRRTFSDASRAT--GNTGAKF
LELLERRLDNVVYRLGFATSRAQARQWVNHGHFAVN--GR----RVSIPSYRVRPGDAIT
VMPNS------AAFVKEALEA---ASLPQAPKWLE-ANRE-TLA--ATVKALPE-RED--
--IDT---PVQELLIVEFYSR----
>gi|166365984|ref|YP_001658257.1|ms2|6|166365984|C-(IV)_out|X|X|sequence|1|166365984 30S ribosomal protein S4 [Microcystis aeruginosa NIES-843]
----------------------------------------------------------MS
RYRGPRLRVVRRLG--ELP-----GLTR------------K--NAR-RA--YAPG-QHGQ
A----------RKKRSEYAIRLEEKQKLRFNYG-VSEKQLIRYVRKARRAT--GSTGQVL
LQLLEMRLDNTVFRLGMAGTIPGARQLVNHGHVTVN--GR----VVDIASYQCRPGDVIG
VRNQE----RSQDLVKRNMEY---PGLANLPSHLE-FDKN-TLV--GKVNGVVE-REW--
--IAL---SINELLVVEYYSRKV--
>gi|186682136|ref|YP_001865332.1|ms2|6|186682136|C-(IV)_out|X|X|sequence|1|186682136 ribosomal protein S4 [Nostoc punctiforme PCC 73102]
----------------------------------------------------------MS
RYRGPRLRIVRRLG--DLP-----GLTR------------K--SAR-RA--YPPG-QHGQ
N----------RKKRSEYAIRLEEKQKLRFNYG-LTEKQLLRYVRKARRVT--GSTGQVL
LQLLEMRLDNTVFRLGIAPTIPAARQLVNHGHVTVN--GR----VVNIASYQCRPGEVIA
VRDRA----QSRKLVEANLQY---PGLANLPSHLE-FDKN-KLV--GKVNSVIE-REW--
--VAL---QVNELLVVEYYSRQA--
>gi|17230229|ref|NP_486777.1|ms2|6|17230229|C-(IV)_out|X|X|sequence|1|17230229 30S ribosomal protein S4 [Nostoc sp. PCC 7120]
----------------------------------------------------------MS
RYRGPRLRIVRRLG--DLP-----GLTR------------K--SAR-RA--YPPG-QHGQ
N----------RKKRSEYAIRLEEKQKLRLNYG-LTEKQLLRYVRRARRVT--GSTGQVL
LQLLEMRLDNTVFRLGMAPTIPAARQLVNHGHVTVN--GR----VVNIASYQCRPGEEIA
VRDKA----PSRKLVENNLQY---PGLANLPSHLE-FDKN-KLV--GKVNSVIE-REW--
--VAL---QVNELLVVEYYSRQA--
>gi|123967997|ref|YP_001008855.1|ms2|6|123967997|C-(IV)_out|X|X|sequence|1|123967997 30S ribosomal protein S4 [Prochlorococcus marinus str. AS9601]
----------------------------------------------------------MS
RYRGPRLRVTRRLG--ELP-----GLTR------------K--ASK-KS--NPPG-QHGQ
A----------RRKRSEYAIRLEEKQKLRFNYG-VSEKQLVRYVKKARAQE--GSTGTNL
LRLLENRLDNVCFRLGFGGTIPGSRQLVNHGHVTVN--GK----VLDIAGYQCKSGDVIG
IKENK----ASKKLVEGNIEF---PGLANVPPHLD-LDKP-KLT--GKINGKCD-REW--
--VAL---EINELLVVEYYSRKV--
>gi|33239861|ref|NP_874803.1|ms2|6|33239861|C-(IV)_out|X|X|sequence|1|33239861 30S ribosomal protein S4 [Prochlorococcus marinus subsp. marinus str. CCMP1375]
----------------------------------------------------------MS
RYRGPRLRITRRLG--DLP-----GLTR------------K--AAK-RS--NPPG-QHGN
A----------RRKRSEYAIRLEEKQKLRFNYG-ISERQLVRYVKKARAME--GSTGTNL
LKLLEGRLDNVCFRLGFGPTIPGSRQLVNHGHVTVN--GK----TLDIASYQCKSGDTIA
IRERK----GSKKLAEGNLEF---PGLANVPPHLE-LEKS-KMT--AKVTGKCD-REW--
--VAI---EINELLVVEYYSRKV--
>gi|33860967|ref|NP_892528.1|ms2|6|33860967|C-(IV)_out|X|X|sequence|1|33860967 30S ribosomal protein S4 [Prochlorococcus marinus subsp. pastoris str. CCMP1986]
----------------------------------------------------------MS
RYRGPRLRVTRRLG--ELP-----GLTR------------K--ASK-KS--NPPG-QHGQ
A----------RRKRSEYAIRLEEKQKLRFNYG-VSERQLVRYVKKARAQE--GSTGTNL
LRLLENRLDNVCFRLGFGGTIPGSRQLVNHGHVTIN--GK----VLDIAGYQCKPGDVIS
IKENK----ASKKLVEGNIEF---PGLANVPPHIE-LDKP-KLT--GKINGKCD-REW--
--VAL---EINELLVVEYYSRKV--
>gi|33862500|ref|NP_894060.1|ms2|6|33862500|C-(IV)_out|X|X|sequence|1|33862500 30S ribosomal protein S4 [Prochlorococcus marinus str. MIT 9313]
----------------------------------------------------------MS
RYRGPRLRITRRLG--DLP-----GLTR------------K--AAK-RS--HPPG-QHGQ
A----------RRKRSEYAIRLEEKQKLRFNYG-ISERQLVRYVKKARAQD--GSTGTNL
LKLLENRLDNVCFRLGFGPTVPGARQLVNHGHVTVN--GR----VLDIASYQCKAGDVVA
IRERK----GSKKLAEANLEF---PGLANVPPHIE-LDKA-KMS--AKIISKCE-REW--
--VAL---EINELLVVEYYSRKV--
>gi|159902949|ref|YP_001550293.1|ms2|6|159902949|C-(IV)_out|X|X|sequence|1|159902949 30S ribosomal protein S4 [Prochlorococcus marinus str. MIT 9211]
----------------------------------------------------------MS
RYRGPRLRITRRLG--DLP-----GLTR------------K--AAK-RS--NPPG-QHGQ
A----------RRKRSEYAIRLEEKQKLRFNYG-ISERQLVRYVKKARSLE--GSTGTNL
LKLLENRLDNVCFRLGFGPTIPGSRQLVNHGHVTVN--GK----VLDIASYQCKPGDVIS
IREKK----GSKKLAEGNLEF---PGLANVPPHLE-FEKS-KMS--AKITGKCE-REW--
--VAI---EINELLVVEYYSRKV--
>gi|157412822|ref|YP_001483688.1|ms2|6|157412822|C-(IV)_out|X|X|sequence|1|157412822 30S ribosomal protein S4 [Prochlorococcus marinus str. MIT 9215]
----------------------------------------------------------MS
RYRGPRLRVTRRLG--ELP-----GLTR------------K--ASK-KS--NPPG-QHGQ
A----------RRKRSEYAIRLEEKQKLRFNYG-VSEKQLVRYVKKARAQE--GSTGTNL
LRLLENRLDNVCFRLGFGGTIPGSRQLVNHGHVTVN--GK----VLDIAGYQCKSGDVIG
IKENK----ASKKLVEGNIEF---PGLANVPPHLD-LDKP-KLT--GKINGKCD-REW--
--VAL---EINELLVVEYYSRKV--
>gi|126695767|ref|YP_001090653.1|ms2|6|126695767|C-(IV)_out|X|X|sequence|1|126695767 30S ribosomal protein S4 [Prochlorococcus marinus str. MIT 9301]
----------------------------------------------------------MS
RYRGPRLRVTRRLG--ELP-----GLTR------------K--ASK-KS--NPPG-QHGQ
A----------RRKRSEYAIRLEEKQKLRFNYG-VSEKQLVRYVKKARAQE--GSTGTNL
LRLLENRLDNVCFRLGFGGTIPGSRQLVNHGHVTVN--GK----VLDIAGYQCKSGDVIG
IKENK----ASKKLVEGNIEF---PGLANVPPHLD-LDKP-KLT--GKINGKCD-REW--
--VAL---EINELLVVEYYSRKV--
>gi|124023809|ref|YP_001018116.1|ms2|6|124023809|C-(IV)_out|X|X|sequence|1|124023809 30S ribosomal protein S4 [Prochlorococcus marinus str. MIT 9303]
----------------------------------------------------------MS
RYRGPRLRITRRLG--DLP-----GLTR------------K--AAK-RS--HPPG-QHGQ
A----------RRKRSEYAIRLEEKQKLRFNYG-ISERQLVRYVKKARAQD--GSTGTNL
LKLLENRLDNVCFRLGFGPTVPGARQLVNHGHVTVN--GR----VLDIASYQCKAGDVVA
IRERK----GSKKLAEANLEF---PGLANVPPHIE-LDKA-KMS--AKIISKCE-REW--
--VAL---EINELLVVEYYSRKV--
>gi|78778790|ref|YP_396902.1|ms2|6|78778790|C-(IV)_out|X|X|sequence|1|78778790 30S ribosomal protein S4 [Prochlorococcus marinus str. MIT 9312]
----------------------------------------------------------MS
RYRGPRLRVTRRLG--ELP-----GLTR------------K--ASK-KS--NPPG-QHGQ
A----------RRKRSEYAIRLEEKQKLRFNYG-VSEKQLVRYVKKARAQE--GSTGTNL
LRLLENRLDNVCFRLGFGGTIPGSRQLVNHGHVTVN--GK----VLDIAGYQCKSGDVIG
IKENK----ASKKLVEGNIEF---PGLANVPPHLD-LDKP-KLT--GKITGKCD-REW--
--VAL---EINELLVVEYYSRKV--
>gi|123965706|ref|YP_001010787.1|ms2|6|123965706|C-(IV)_out|X|X|sequence|1|123965706 30S ribosomal protein S4 [Prochlorococcus marinus str. MIT 9515]
----------------------------------------------------------MS
RYRGPRLRVTRRLG--ELP-----GLTR------------K--ASK-KS--NPPG-QHGQ
A----------RRKRSEYAIRLEEKQKLRFNYG-VSERQLVRYVKKARAQE--GSTGTNL
LRLLENRLDNVCFRLGFGGTIPGSRQLVNHGHVTVN--GK----VLDIAGYQCKSGDVIS
IKEKK----ASKKLVEGNIEF---PGLANVPPHIE-LDKP-KLT--GKINGKCD-REW--
--VAL---EINELLVVEYYSRKV--
>gi|124025174|ref|YP_001014290.1|ms2|6|124025174|C-(IV)_out|X|X|sequence|1|124025174 30S ribosomal protein S4 [Prochlorococcus marinus str. NATL1A]
----------------------------------------------------------MS
RYRGPRLRITRRLG--DLP-----GLTR------------K--AAK-RS--HPPG-QHGQ
A----------RRKRSEYAIRLEEKQKLRFNYG-ISERQLVRYVKKARAQE--GSTGTNL
LKLLENRLDNVCFRLGFGPTIPGSRQLVNHGHVTVN--GK----ITDIASYQCKAGDVIA
IRDNK----ASKQLAQANLEF---PGLANVPPHLE-LDKT-KLS--AKITAKTD-REW--
--VAI---EINELLVVEYYSRKV--
>gi|72383580|ref|YP_292935.1|ms2|6|72383580|C-(IV)_out|X|X|sequence|1|72383580 30S ribosomal protein S4 [Prochlorococcus marinus str. NATL2A]
----------------------------------------------------------MS
RYRGPRLRITRRLG--DLP-----GLTR------------K--AAK-RS--HPPG-QHGQ
A----------RRKRSEYAIRLEEKQKLRFNYG-ISERQLVRYVKKARAQE--GSTGTNL
LKLLENRLDNVCFRLGFGPTIPGSRQLVNHGHVTVN--GR----ITDIASYQCKAGDVIA
IRDNK----ASKQLAQANLEF---PGLANVPPHLE-LDKT-KLS--AKISAKTD-REW--
--VAI---EINELLVVEYYSRKV--
>gi|56752482|ref|YP_173183.1|ms2|6|56752482|C-(IV)_out|X|X|sequence|1|56752482 30S ribosomal protein S4 [Synechococcus elongatus PCC 6301]
----------------------------------------------------------MS
RYRGPRLRIVRRLG--DLP-----GLTR------------K--AAR-RS--YPPG-QHGQ
A----------RRKRSEYAIRLEEKQKLRFNYG-LSERQLVRYVKKARRMQ--GSTGTNL
LQLLEMRLDNLVFRLGFAPTIPGARQLVNHGHVTVN--GR----VVDIASYNCRPGEVIG
VRQRE----ASRKLVTANLEY---PGLANVPVHLD-FDKN-KLE--AKVTGACE-REW--
--VAL---QINELLVVEYYSRKV--
>gi|81300296|ref|YP_400504.1|ms2|6|81300296|C-(IV)_out|X|X|sequence|1|81300296 30S ribosomal protein S4 [Synechococcus elongatus PCC 7942]
----------------------------------------------------------MS
RYRGPRLRIVRRLG--DLP-----GLTR------------K--AAR-RS--YPPG-QHGQ
A----------RRKRSEYAIRLEEKQKLRFNYG-LSERQLVRYVKKARRMQ--GSTGTNL
LQLLEMRLDNLVFRLGFAPTIPGARQLVNHGHVTVN--GR----VVDIASYNCRPGEVIG
VRQRE----ASRKLVTANLEY---PGLANVPVHLD-FDKN-KLE--AKVTGACE-REW--
--VAL---QINELLVVEYYSRKV--
>gi|113952789|ref|YP_729847.1|ms2|6|113952789|C-(IV)_out|X|X|sequence|1|113952789 30S ribosomal protein S4 [Synechococcus sp. CC9311]
----------------------------------------------------------MS
RYRGPRLRITRRLG--DLP-----GLTR------------K--AAK-RS--YPPG-QHGQ
A----------RRKRSEYAIRLEEKQKLRFNYG-VSERQLVRYVKKARAQE--GSTGTNL
LKLLENRLDNVCFRIGFGPTVPGARQLVNHGHVTVN--GR----VTDIASYQCKAGDVIA
IRERK----CSKLLAEANLQF---PGLANVPPHLE-LDKP-KLS--AKVIGRAE-REW--
--VAL---EINELLVVEYYSRKV--
>gi|78212331|ref|YP_381110.1|ms2|6|78212331|C-(IV)_out|X|X|sequence|1|78212331 30S ribosomal protein S4 [Synechococcus sp. CC9605]
----------------------------------------------------------MS
RYRGPRLRITRRLG--DLP-----GLTR------------K--AAK-RS--YPPG-QHGQ
A----------RRKRSEYAIRLEEKQKLRFNYG-VSERQLVRYVKKARAQE--GSTGTNL
LKLLENRLDNVCFRLGFGPTVPGARQLVNHGHVTVN--GR----VTDIASYQCKPGDVIA
IRERK----CSKKLAEANLEF---PGLANVPSHLE-LDKS-KLS--AKVTARCE-REW--
--VAL---EINELLVVEYYSRKV--
>gi|78185157|ref|YP_377592.1|ms2|6|78185157|C-(IV)_out|X|X|sequence|1|78185157 30S ribosomal protein S4 [Synechococcus sp. CC9902]
----------------------------------------------------------MS
RYRGPRLRITRRLG--DLP-----GLTR------------K--AAK-RS--YPPG-QHGQ
A----------RRKRSEYAIRLEEKQKLRFNYG-VSERQLVRYVKKARAQE--GSTGTNL
LKLLESRLDNICFRLGFGPTVPGSRQLVNHGHVTVN--GR----VTDIASYQVKPGDVLA
IREKK----GSKQLAEGNLAF---PGLSNIPPHLE-LDKA-KLS--AKCTGRCE-REW--
--VAL---EINELLVVEYYSRKV--
>gi|86608572|ref|YP_477334.1|ms2|6|86608572|C-(IV)_out|X|X|sequence|1|86608572 30S ribosomal protein S4 [Synechococcus sp. JA-2-3B'a(2-13)]
----------------------------------------------------------MS
RYTGPRLKIIRRFGGLDLP-----GLTR------------K--RPK-NT--NPPG-MHGA
E----------RKKKSEYAIRLEEKQKVRFNYG-LSERQMIRYMRKARRSK--GSTGLAL
LQMLEMRLDCIVFRLGMAPTIPAARQLVSHGHIEVN--GQ----KVTIPSYGCKVGDVIT
VKNKE----SSRKLVAAYAEY---PGL-FLPDYLE-FDKE-KLR--GRIKELPP-REQ--
--ICA---PVNELLVVEFYSRKL--
>gi|86606184|ref|YP_474947.1|ms2|6|86606184|C-(IV)_out|X|X|sequence|1|86606184 30S ribosomal protein S4 [Synechococcus sp. JA-3-3Ab]
----------------------------------------------------------MS
RYTGPRLKIIRRFGGLDLP-----GLTR------------K--RPK-NT--NPPG-MHGA
E----------RKKKSEYAIRLEEKQKVRLNYG-VSERQMLRYMRKARRSK--GSTGLAL
LQMLEMRLDCIVFRLGMAPTIPAARQLVSHGHIEVN--GR----KVTIPSYGCKVGDVIT
VRNKE----SSRKLVAAYAEY---PGL-FLPDYLE-FDKE-KLR--GRIKELPP-REQ--
--ICA---PVNELLVVEFYSRKL--
>gi|170078686|ref|YP_001735324.1|ms2|6|170078686|C-(IV)_out|X|X|sequence|1|170078686 ribosomal protein S4 [Synechococcus sp. PCC 7002]
----------------------------------------------------------MA
RYRGARLRITRRLG--ELP-----GLTR------------K--SAR-RE--YPPG-QHGQ
G----------RRKRSEYAIRLEEKQKLRFNYG-VSEKQLIRYVRKARRTT--GSTGQTI
LQLLEMRLDNTVFRLGMAGTIPGARQLVNHGHILVN--GR----VVDIPSYQCRPGDVIT
VRDRD----RSRKLIEANMEF---PGLANIPSHLE-FDKP-TLT--GKVNGIIE-REW--
--VAL---QINELLVVEYYSRMA--
>gi|148241720|ref|YP_001226877.1|ms2|6|148241720|C-(IV)_out|X|X|sequence|1|148241720 30S ribosomal protein S4 [Synechococcus sp. RCC307]
----------------------------------------------------------MS
RYRGARLRVTRRLG--DLP-----GLTR------------K--AAK-RS--YPPG-QHGQ
A----------RRKRSEYAIRLEEKQKLRFNYG-VSERQLVRYVKKARAQG--GSTGTNL
LKLLENRLDNVCFRLGFGPTIPGSRQLVNHGHVTVN--GR----VVDIASYQCKAGDVIA
IREKK----PSKKLAETNLEF---PGLANIPPHLE-LEKS-KLT--AKVVGKCE-REW--
--VAL---EINELLVVEYYSRKV--
>gi|148238927|ref|YP_001224314.1|ms2|6|148238927|C-(IV)_out|X|X|sequence|1|148238927 30S ribosomal protein S4 [Synechococcus sp. WH 7803]
----------------------------------------------------------MS
RYRGPRLRITRRLG--DLP-----GLTR------------K--AAK-RS--YPPG-QHGQ
A----------RRKRSEYAIRLEEKQKLRFNYG-VSERQLVRYVKKARAQE--GSTGTNL
LKLLENRLDNVCFRLGFGPTVPGARQLVNHGHVTVN--GR----VTDIASYQCKPGDVIA
IRERK----CSKQLAEGNLEF---PGLANVPPHLE-LDKP-KLN--AKVVGRCE-REW--
--VAL---EINELLVVEYYSRKV--
>gi|33866226|ref|NP_897785.1|ms2|6|33866226|C-(IV)_out|X|X|sequence|1|33866226 30S ribosomal protein S4 [Synechococcus sp. WH 8102]
----------------------------------------------------------MA
RYRGPRLRITRRLG--DLP-----GLTR------------K--AAK-RS--YPPG-QHGQ
A----------RRKRSEYAIRLEEKQKLRFNYG-VSERQLVRYVKKARAQE--GSTGTNL
LKLLENRLDNVCFRLGFGPTVPGARQLVNHGHVTVN--GR----VTDIASYQCKPGDVVA
IRERK----CSKQLAEGNLEF---PGLANVPTHLE-LDKA-KLS--AKVTGRCE-REW--
--VAL---EINELLVVEYYSRKV--
>gi|16331506|ref|NP_442234.1|ms2|6|16331506|C-(IV)_out|X|X|sequence|1|16331506 30S ribosomal protein S4 [Synechocystis sp. PCC 6803]
----------------------------------------------------------MS
RYRGPRLRIVRRLG--ELP-----GLSR------------K--SPR-RA--YPPG-QHGQ
A----------RRKRSEYAIRLEEKQKLRLNYG-ITEKQLVRYVKKARRAT--GSTGQAL
LELLEMRLDNTVFRLGMAGTIPGARQLVCHGHITVN--GQ----VVDIPSYQCRPGDIVS
VRDRD----RSRKLVETNMEF---PGLANVPSHLE-FDKN-TFT--GKVNSVID-REW--
--VAL---QINELLVIEYYSRKA--
>gi|22297691|ref|NP_680938.1|ms2|6|22297691|C-(IV)_out|X|X|sequence|1|22297691 30S ribosomal protein S4 [Thermosynechococcus elongatus BP-1]
----------------------------------------------------------MA
RYRGPRLRIVRRLG--ELA-----GLTR------------K--VPK-RS--YPPG-QHGQ
A----------RKKRSEYALRLEEKQKLRFNYG-VSERQLVRYVRKARRVS--GSTGQTL
LQLLEMRLDNTVFRLGMAPTIPAARQLVNHGHILVN--GR----NVSIPSYQCRPGDVIT
VRDNE----RSRRLVETNLQN---PGLANLPSHLE-LDKS-TLT--GRVTGIVE-RQW--
--VAL---EVNELLVVEYYSRKV--
>gi|113474211|ref|YP_720272.1|ms2|6|113474211|C-(IV)_out|X|X|sequence|1|113474211 30S ribosomal protein S4 [Trichodesmium erythraeum IMS101]
----------------------------------------------------------MS
RYRGPRLRIVRRLG--DLP-----GLTR------------K--SAR-RA--YPPG-QHGQ
N----------RRKRSEYAIRLEEKQKLLYNYG-VCERQLLRYVKKARRAG--GSTGKVL
LELLEMRLDNTVFRLGMAPTIPSARQLVNHGHVTVN--GK----VVSIASYQCKPGEVIS
VKEKE----KSKEMVKTNLQY---PGLANIPSHLE-FDKN-KLV--GKVNGIVE-REW--
--VAL---QINELLIVEYYSRQA--
>gi|94985941|ref|YP_605305.1|ms2|6|94985941|C-(IV)_in|X|X|sequence|1|94985941 30S ribosomal protein S4 [Deinococcus geothermalis DSM 11300]
----------------------------------------------------------MG
RFRGSITKLSRREG-INLA-----ETEK---------VQKY--LDR-RP--YAPG-QHGQ
R--RG------RGRPSDYSVRLREKQKLARLYG-VNEKQFRNLFEEAANVP--GVTGTVF
LQLLERRLDNVVFRMGFASTRRQARQFVGHGHILVN--GK----RVDIPSYRVRIGDEIS
VAEGS----RSMGFIQENMEA---QKRRRVSPWIE-LNPD-TFT--GTFVRLPA-RED--
--LAL---PINENFIIEYYSR----
>gi|15807121|ref|NP_295850.1|ms2|6|15807121|C-(IV)_in|X|X|sequence|1|15807121 30S ribosomal protein S4 [Deinococcus radiodurans R1]
----------------------------------------------------------MG
RFRGSITKQSRREG-INLA-----ETEK---------VQKY--LDR-RP--YGPG-QHGQ
R--R-------KGRPSDYSVRLREKQKLARLYG-MNEKQFRNLFEEASNVP--GVTGTVF
LQLLERRLDNVVFRMGFASTRRQARQFVGHGHILVN--GK----KVDIASYRVKIGDEIS
VAEGS----RSMGFIQENMDA---QKRRRVSPWIE-MDQD-NFK--GTFSRLPA-RED--
--LAL---PINENFIIEYYSR----
>gi|46199603|ref|YP_005270.1|ms2|6|46199603|C+|X|X|sequence|1|46199603 30S ribosomal protein S4 [Thermus thermophilus HB27]
----------------------------------------------------------MG
RYIGPVCRLCRREG-VKLY-----LKGE-RCYSPKC----A--MER-RP--YPPG-QHGQ
K--R-------ARRPSDYAVRLREKQKLRRIYG-ISERQFRNLFEEASKKK--GVTGSVF
LGLLESRLDNVVYRLGFAVSRRQARQLVRHGHITVN--GR----RVDLPSYRVRPGDEIA
VAEKS----RNLELIRQNLEA---MKGRKVGPWLS-LDVE-GMK--GKFLRLPD-RED--
--LAL---PVNEQLVIEFYSR----
>gi|55981634|ref|YP_144931.1|ms2|6|55981634|C+|X|X|sequence|1|55981634 30S ribosomal protein S4 [Thermus thermophilus HB8]
----------------------------------------------------------MG
RYIGPVCRLCRREG-VKLY-----LKGE-RCYSPKC----A--MER-RP--YPPG-QHGQ
K--R-------ARRPSDYAVRLREKQKLRRIYG-ISERQFRNLFEEASKKK--GVTGSVF
LGLLESRLDNVVYRLGFAVSRRQARQLVRHGHITVN--GR----RVDLPSYRVRPGDEIA
VAEKS----RNLELIRQNLEA---MKGRKVGPWLS-LDVE-GMK--GKFLRLPD-RED--
--LAL---PVNEQLVIEFYSR----
>gi|150392132|ref|YP_001322181.1|ms2|6|150392132|C+|X|X|sequence|1|150392132 ribosomal protein S4 [Alkaliphilus metalliredigens QYMF]
----------------------------------------------------------MA
RYTDAVCRLCRREG-LKLY-----LKGE-RCYTDKC----A--ITK-RN--FAPG-QHGT
S----------RKKLSNYGVQLREKQKAKRFYG-VLESQFRKYFDMADKQA--GNTGENL
LRILETRLDNLVYRLGLASSRAEARQLVVHGHFTVN--GG----KVDIPSYLVKAGDAVA
VSEKS----TNSPKFKELKEN----FKGTVPTWLT-VDSE-KLE--GKVAAMPS-RED--
--IDL---PISENLIVELYSK----
>gi|150389493|ref|YP_001319542.1|ms2|6|150389493|C-(V)_out|X|X|sequence|1|150389493 30S ribosomal protein S4 [Alkaliphilus metalliredigens QYMF]
----------------------------------------------------------MA
KMMEPRFKLSRRLG-VNVY-----GHPK---------------AMN-RA-----------
----GNGSYRGSKKLSNYGIQLLEKQKLRAYYG-VMEKQFKLYVDKAMQST--GVTGEVL
IQSLECRLDNMVYRMGFASSIREARQMVNHGHLLVN--GQ----KVDIPSYGLKLGDEVS
LREKS----QQVEKYISNFTH----FEGQTLSYID-KNIE-MLT--TKLVAIPS-REE--
--IPI---EVNDHLVVEYYSRR---
>gi|150390763|ref|YP_001320812.1|ms2|6|150390763|C-(V)_out|X|X|sequence|1|150390763 30S ribosomal protein S4 [Alkaliphilus metalliredigens QYMF]
----------------------------------------------------------MA
RMRQPRFKTCRRLG-INVC-----GHPK---------------AMK-RA-----------
----DNGQVRDKRKLSSYGIQLLEKQRLRAYYE-VMEKQFKIYVKAAIKDS--ETTGNSL
IKKLECRLDNLVYRTGFGSSIRQARQMVVHGHILVN--GK----KVDRPSFAVSVGDDIS
LREKS----RKNKIFIDNFLR----NVDFSYPYIA-KNEA-GFS--GQLIRMPE-RHE--
--API---EVNDHLVVEFYSKTI--
>gi|158319571|ref|YP_001512078.1|ms2|6|158319571|C+|X|X|sequence|1|158319571 ribosomal protein S4 [Alkaliphilus oremlandii OhILAs]
----------------------------------------------------------MA
RYTEAVCRLCRREG-MKLY-----LKGD-RCYTDKC----A--ISK-RT--YAPG-QHGQ
S----------RKKLSNYGLQLREKQKAKRFYG-VLESQFRKYFEIADKQA--GITGENL
LRLLETRLDNVAYRLGFGSSRAEARQLVVHGHFTVN--GK----KVDIPSYLVSAGDTIA
VAEKS----KSSAKFKALAEN----AKGNTPNWLT-VDVE-KLE--GKVVALPS-RED--
--IDL---EIAENLIVELYSK----
>gi|158320966|ref|YP_001513473.1|ms2|6|158320966|C-(V)_out|X|X|sequence|1|158320966 RNA-binding S4 domain protein [Alkaliphilus oremlandii OhILAs]
----------------------------------------------------------MA
KMMEPRFKLSRSLG-VNIY-----GHPK---------------AMQ-RA-----------
----GKTAGRASKKLSSYGLQLLEKQKLRAYYG-VLEKQFVIYVEKAMKAS--GLSGEAL
IQSLECRLDNMVYRMGFASSIREARQMVNHGHILVN--GK----KVDRPSYPIQVDDAVA
LRERS----QKIEKYLSNLKN-----TTINFDYIE-TDVS-SFT--GRLLRIPN-REE--
--IPV---EVNEQLVIEFYSKK---
>gi|154687087|ref|YP_001422248.1|ms2|6|154687087|C-(IV)_out|X|X|sequence|1|154687087 RpsD [Bacillus amyloliquefaciens FZB42]
----------------------------------------------------------MA
RYTGPSWKLSRRLG-ISLS-----GTGK------------E--LEK-RP--YAPG-PHGP
G--Q-------RKKLSEYGLQLQEKQKLRHMYG-VNERQFRTLFDKAAKMT--GKHGENF
MILLDARLDNVVYKLGLARTRRQARQLVNHGHILVD--GS----RVDIPSYQVKPGQTIG
VREKS----RNLSIIKESVEV-----NNFVPEYLT-FDAE-KLE--GTFTRLPE-RSE--
--LAP---EINEALIVEFYSR----
>gi|30264729|ref|NP_847106.1|ms2|6|30264729|C-(IV)_out|X|X|sequence|1|30264729 30S ribosomal protein S4 [Bacillus anthracis str. Ames]
----------------------------------------------------------MA
RYTGPAWKLSRRLG-ISLS-----GTGK------------E--LEK-RP--YAPG-PHGP
N--Q-------RKKLSEYGLQLQEKQKLRHMYG-MTERQFRRTFDQAGKMP--GKHGENF
MILLEARLDNLVYRMGLARTRRAARQLVNHGHIMVD--GA----RVDIPSYRVKPGQTIS
VREKS----NNLVVVKEAIEV-----NNFVPEYLT-FDAD-KLE--ATYTRHAE-RAE--
--LPA---EINEALIVEFYSR----
>gi|47530203|ref|YP_021552.1|ms2|6|47530203|C-(IV)_out|X|X|sequence|1|47530203 30S ribosomal protein S4 [Bacillus anthracis str. 'Ames Ancestor']
----------------------------------------------------------MA
RYTGPAWKLSRRLG-ISLS-----GTGK------------E--LEK-RP--YAPG-PHGP
N--Q-------RKKLSEYGLQLQEKQKLRHMYG-MTERQFRRTFDQAGKMP--GKHGENF
MILLEARLDNLVYRMGLARTRRAARQLVNHGHIMVD--GA----RVDIPSYRVKPGQTIS
VREKS----NNLVVVKEAIEV-----NNFVPEYLT-FDAD-KLE--ATYTRHAE-RAE--
--LPA---EINEALIVEFYSR----
>gi|49187548|ref|YP_030801.1|ms2|6|49187548|C-(IV)_out|X|X|sequence|1|49187548 30S ribosomal protein S4 [Bacillus anthracis str. Sterne]
----------------------------------------------------------MA
RYTGPAWKLSRRLG-ISLS-----GTGK------------E--LEK-RP--YAPG-PHGP
N--Q-------RKKLSEYGLQLQEKQKLRHMYG-MTERQFRRTFDQAGKMP--GKHGENF
MILLEARLDNLVYRMGLARTRRAARQLVNHGHIMVD--GA----RVDIPSYRVKPGQTIS
VREKS----NNLVVVKEAIEV-----NNFVPEYLT-FDAD-KLE--ATYTRHAE-RAE--
--LPA---EINEALIVEFYSR----
>gi|30022730|ref|NP_834361.1|ms2|6|30022730|C-(IV)_out|X|X|sequence|1|30022730 30S ribosomal protein S4 [Bacillus cereus ATCC 14579]
----------------------------------------------------------MA
RYTGPAWKLSRRLG-ISLS-----GTGK------------E--LEK-RP--YAPG-PHGP
N--Q-------RKKLSEYGLQLQEKQKLRHMYG-MTERQFRRTFDQAGKMP--GKHGENF
MILLEARLDNLVYRMGLARTRRAARQLVNHGHIMVD--GA----RVDIPSYRVKPGQTIS
VREKS----NSLVVVKEAIEV-----NNFVPEYLT-FDAD-KLE--ATYTRHAE-RSE--
--LPA---EINEALIVEFYSR----
>gi|42783839|ref|NP_981086.1|ms2|6|42783839|C-(IV)_out|X|X|sequence|1|42783839 30S ribosomal protein S4 [Bacillus cereus ATCC 10987]
----------------------------------------------------------MA
RYTGPAWKLSRRLG-ISLS-----GTGK------------E--LEK-RP--YAPG-PHGP
N--Q-------RKKLSEYGLQLQEKQKLRHMYG-MTERQFRRTFDQAGKMP--GKHGENF
MILLEARLDNLVYRMGLARTRRAARQLVNHGHIMVD--GA----RVDIPSYRVKPGQTIS
VREKS----NNLVVVKEAIEV-----NNFVPEYLT-FDAD-KLE--ATYTRHAE-RAE--
--LPA---EINEALIVEFYSR----
>gi|52140852|ref|YP_085977.1|ms2|6|52140852|C-(IV)_out|X|X|sequence|1|52140852 30S ribosomal protein S4 [Bacillus cereus E33L]
----------------------------------------------------------MA
RYTGPAWKLSRRLG-ISLS-----GTGK------------E--LEK-RP--YAPG-PHGP
N--Q-------RKKLSEYGLQLQEKQKLRHMYG-MTERQFRRTFDQAGKMP--GKHGENF
MILLEARLDNLVYRMGLARTRRAARQLVNHGHIMVD--GA----RVDIPSYRVKPGQTIS
VREKS----NNLVVVKEAIEV-----NNFVPEYLT-FDAD-KLE--ATYTRHAE-RAE--
--LPA---EINEALIVEFYSR----
>gi|152977022|ref|YP_001376539.1|ms2|6|152977022|C-(IV)_out|X|X|sequence|1|152977022 ribosomal protein S4 [Bacillus cereus subsp. cytotoxis NVH 391-98]
----------------------------------------------------------MA
RYTGPAWKLSRRLG-ISLS-----GTGK------------E--LEK-RP--YAPG-PHGP
N--Q-------RKKLSEYGLQLQEKQKLRHMYG-MTERQFRRTFDQAGKMP--GKHGENF
MILLEARLDNLVYRMGLARTRRAARQLVNHGHIMVD--GA----RVDIPSYRVKPGQTIS
VREKS----RNLAVIKEAMEV-----NNFVPEYLT-FDAD-KLE--ATFTRHAE-RAE--
--LPA---EINEALIVEFYSR----
>gi|56964521|ref|YP_176252.1|ms2|6|56964521|C-(IV)_out|X|X|sequence|1|56964521 30S ribosomal protein S4 [Bacillus clausii KSM-K16]
----------------------------------------------------------MS
RYTGPSWKLSRRLG-VSLS-----GTGK------------E--LAK-RP--YAPG-QHGP
N--Q-------RKKLSEYALQLHEKQKLRHMYG-VNERQFLRTFNDAGKMN--GIHGENF
MILLESRLDNLVYRMGLARTRRAARQLVNHGHVLVD--GS----RVDIPSYRVKPGQTIG
LRERS----RNLTVVKEALDV-----NDFTPGYVS-FDEE-KLE--GTYTRYPE-RSE--
--LPA---EITEALIVEWYSR----
>gi|15615771|ref|NP_244075.1|ms2|6|15615771|C-(IV)_out|X|X|sequence|1|15615771 30S ribosomal protein S4 [Bacillus halodurans C-125]
----------------------------------------------------------MA
RYTGPTWKISRRLG-ISLS-----GTGK------------E--LQK-RP--YAPG-QHGP
N--Q-------RKKLSEYGLQLQEKQKLRHMYG-VNERQFRRIFNDAGKMA--GIHGENF
MILLESRLDNLVYRMGLARTRRAARQLVNHGHITVD--GQ----RVDIPSYRVKPGQVIG
VREKS----RNLQVIKESLES-----NDFVPAYVT-FDAD-KLE--GTYSRFPE-RSE--
--LPA---EITEALIVEFYSR----
>gi|52081461|ref|YP_080252.1|ms2|6|52081461|C-(IV)_out|X|X|sequence|1|52081461 ribosomal protein S4 [Bacillus licheniformis ATCC 14580]
----------------------------------------------------------MA
RYTGPSWKLSRRLG-ISLS-----GTGK------------E--LEK-RP--YAPG-PHGP
G--Q-------RKKLSEYGLQLQEKQKLRHMYG-VNERQFRNLFDKAAKMA--GKHGENF
MILLESRLDNIVYRLGLARTRRQARQLVNHGHVLVD--GS----RVDIPSYQVKPGQTIS
LREKS----QNLSVVKEAVEV-----NNFVPEYLT-FDAE-KLE--GSLTRLPE-RSE--
--LPA---EINEALIVEFYSR----
>tax|750002|gi|52786836|ref|YP_092665.1|ms2|6|52786836|C-(IV)_out|X|X|sequence|1|52786836 30S ribosomal protein S4 [Bacillus licheniformis ATCC 14580]
----------------------------------------------------------MA
RYTGPSWKLSRRLG-ISLS-----GTGK------------E--LEK-RP--YAPG-PHGP
G--Q-------RKKLSEYGLQLQEKQKLRHMYG-VNERQFRNLFDKAAKMA--GKHGENF
MILLESRLDNIVYRLGLARTRRQARQLVNHGHVLVD--GS----RVDIPSYQVKPGQTIS
LREKS----QNLSVVKEAVEV-----NNFVPEYLT-FDAE-KLE--GSLTRLPE-RSE--
--LPA---EINEALIVEFYSR----
>gi|157693366|ref|YP_001487828.1|ms2|6|157693366|C-(IV)_out|X|X|sequence|1|157693366 ribosomal protein S4 [Bacillus pumilus SAFR-032]
----------------------------------------------------------MA
RYTGPSWKISRRLG-ISLS-----GTGK------------E--LEK-RP--YAPG-PHGP
G--Q-------RKKLSEYGLQLQEKQKLRHMYG-VNERQFRTLFDKAAKLP--GKQGENF
MILLETRLDNLVYRLGLARTRRQARQLVNHGHILVD--GS----RVDIPSFSVKPGQTIA
LREKS----QNLAVVKESVEV-----NSFVPEYLT-FDAE-KLE--GTFTRLPE-RSE--
--LAP---EISEQLIVEFYSR----
>gi|16080018|ref|NP_390844.1|ms2|6|16080018|C-(IV)_out|X|X|sequence|1|16080018 30S ribosomal protein S4 [Bacillus subtilis subsp. subtilis str. 168]
----------------------------------------------------------MA
RYTGPSWKLSRRLG-ISLS-----GTGK------------E--LEK-RP--YAPG-PHGP
G--Q-------RKKLSEYGLQLQEKQKLRHMYG-VNERQFRTLFDKAGKLA--GKHGENF
MILLDSRLDNVVYKLGLARTRRQARQLVNHGHILVD--GS----RVDIPSYLVKPGQTIG
VREKS----RNLSIIKESVEV-----NNFVPEYLT-FDAE-KLE--GTFTRLPE-RSE--
--LAP---EINEALIVEFYSR----
>gi|118479796|ref|YP_896947.1|ms2|6|118479796|C-(IV)_out|X|X|sequence|1|118479796 30S ribosomal protein S4 [Bacillus thuringiensis str. Al Hakam]
----------------------------------------------------------MA
RYTGPAWKLSRRLG-ISLS-----GTGK------------E--LEK-RP--YAPG-PHGP
N--Q-------RKKLSEYGLQLQEKQKLRHMYG-MTERQFRRTFDQAGKMP--GKHGENF
MILLEARLDNLVYRMGLARTRRAARQLVNHGHIMVD--GA----RVDIPSYRVKPGQTIS
VREKS----NNLVVVKEAIEV-----NNFVPEYLT-FDAD-KLE--ATYTRHAE-RAE--
--LPA---EINEALIVEFYSR----
>gi|49481409|ref|YP_038704.1|ms2|6|49481409|C-(IV)_out|X|X|sequence|1|49481409 30S ribosomal protein S4 [Bacillus thuringiensis serovar konkukian str. 97-27]
----------------------------------------------------------MA
RYTGPAWKLSRRLG-ISLS-----GTGK------------E--LEK-RP--YAPG-PHGP
N--Q-------RKKLSEYGLQLQEKQKLRHMYG-MTERQFRRTFDQAGKMP--GKHGENF
MILLEARLDNLVYRMGLARTRRAARQLVNHGHIMVD--GA----RVDIPSYRVKPGQTIS
VREKS----NNLVVVKEAIEV-----NNFVPEYLT-FDAD-KLE--ATYTRHAE-RAE--
--LPA---EINEALIVEFYSR----
>gi|163942386|ref|YP_001647270.1|ms2|6|163942386|C-(IV)_out|X|X|sequence|1|163942386 ribosomal protein S4 [Bacillus weihenstephanensis KBAB4]
----------------------------------------------------------MA
RYTGPAWKLSRRLG-ISLS-----GTGK------------E--LEK-RP--YAPG-PHGP
N--Q-------RKKLSEYGLQLQEKQKLRHMYG-MTERQFRRTFDQAGKMP--GKHGENF
MILLEARLDNLVYRMGLARTRRAARQLVNHGHITVD--GA----RVDIPSYRVKPNQTIS
VREKS----NSLVVVKEAIEV-----NNFVPEYLT-FDAD-KLE--ATYTRHAE-RSE--
--LAA---EINEALIVEFYSR----
>gi|146297258|ref|YP_001181029.1|ms2|6|146297258|C+|X|X|sequence|1|146297258 ribosomal protein S4 [Caldicellulosiruptor saccharolyticus DSM 8903]
----------------------------------------------------------MS
KYIGPDCRLCRREG-MKLF-----LKGD-RCYTEKC----A--FAK-RP--YPPG-QHGQ
E----------RKKLSEYGMQLREKQKVKRIYG-VLETQFRRYFEMAEKMK--GIAGENL
LSLLERRLDNVVYRLGFASSRGEARVLVSHAHFKVN--GK----TVNIPSYLVDVGDVIE
VKEKS----KSKPRFIEIKEK---YAKRPSPKWLE-KDAE-NLV--GKVIALPT-RED--
--IDM---PIKEHLIVELYSK----
>gi|169830463|ref|YP_001716445.1|ms2|6|169830463|C+|X|X|sequence|1|169830463 RNA-binding S4 domain protein [Candidatus Desulforudis audaxviator MP104C]
----------------------------------------------------------MA
RYTDARCRLCRREG-TKLY-----LKGD-RCYSPRC----A--VDR-RP--APPG-QHTP
S----------RRKVTEFGIQLREKQKVRRIYG-VLESQFRNYFHKAERQP--GVTGENL
LRLLELRLDNVIYRLGLGASRAEARQLVRHGHFKVN--GR----KVDIPSYQVRVGDVIA
VRERS----KGLTRIQELLDR---ASENNPPAWLE-YDGE-RAV--ARVVALPT-REN--
--IDI---PVREQLVVELYSR----
>gi|78043798|ref|YP_361091.1|ms2|6|78043798|C+|X|X|sequence|1|78043798 30S ribosomal protein S4 [Carboxydothermus hydrogenoformans Z-2901]
----------------------------------------------------------MA
RYTGPVCKLCRREG-IKLF-----LKGD-RCYTDKC----A--IAR-RN--YAPG-QHGH
T----------RKKPTEYALQLREKQKAKRIYG-VLEAQFRRYFEMAERQP--GITGENL
LVILERRLDNVVYRLGLAESRAQARQLVRHNFFTVN--GR----KVNIPSYLVKVGDVIA
LKEEK----KDSPIAKEIMER---AASKTLPAWLS-YDAN-NAV--GKVEALPK-RED--
--IDI---PVEEHLIVELYSR----
>gi|15896356|ref|NP_349705.1|ms2|6|15896356|C+|X|X|sequence|1|15896356 30S ribosomal protein S4 [Clostridium acetobutylicum ATCC 824]
----------------------------------------------------------MA
RYTGAVCRLCRREG-LKLF-----LKGD-RCYTDKC----A--FTR-RG--YAPG-VHGQ
S----------RKKISNYGLQLREKQKAKRIYG-VLEKQFRIYYKRAERIK--GISGENL
LKLLELRLDNVAYKLGYGSSRKEARQLVTHGHFLVN--GK----KVDIPSYTLKVNEVVS
VSEKS----RGTEKFKTFAEN-----PKTLPAWIE-ANYD-NFE--AKIVAEPN-RED--
--IDT---PIKETLIVELYSK----
>gi|15894872|ref|NP_348221.1|ms2|6|15894872|C-(V)_out|X|X|sequence|1|15894872 30S ribosomal protein S4 [Clostridium acetobutylicum ATCC 824]
----------------------------------------------------------MA
TMREPRFKLSRRLG-VNIY-----GHPK---------------AMK-RF-----------
----ETTNTR-KKKISDYGMHLIEKQKLKAYYG-VLEKQFSRYVKAAMKNK--EASGSSL
LKILECRLDNVVYRIGFANSIRQARQMVSHGLILVN--GK----KLDIPSYEVQVGDVVS
LKEKH----RQNEMFSNNFMN----LSTFNVPYIE-KNPD-EFS--GKLLRLPN-IDE--
--IPI---KVNEVAVIEFYSK----
>gi|15894757|ref|NP_348106.1|ms2|6|15894757|C-(V)_out|X|X|sequence|1|15894757 30S ribosomal protein S4 [Clostridium acetobutylicum ATCC 824]
----------------------------------------------------------MA
RFMGPRFKLARHLG-VNVF-----GHPK---------------ALN-RG-----------
----VK-----QHKLSEYGEQLLEKQKLRAYYG-VLEKQFKKIVFNALKSK--EKSEDIL
VQSLERRLDNLVYRLGFGSTLREARQMVSHGHILVN--GQ----KVDIPSYKVNIGDEVS
LRSKS----RKIQTYASNFTT-----IIPAVTYIE-KDTE-SFS--GRLIRLPK-SVE--
--VPV---MVKYSKVLEFYSKN---
>gi|150015071|ref|YP_001307325.1|ms2|6|150015071|C+|X|X|sequence|1|150015071 30S ribosomal protein S4 [Clostridium beijerinckii NCIMB 8052]
----------------------------------------------------------MA
RYTGATCRLCRREG-MKLF-----LKGD-RCFTDKC----A--FVR-RS--YAPG-QHGA
N----------KKKVSNYGVQLREKQKARRIYG-ILEGQFRTYYEKAEHIK--GITGENL
LKLLEMRLDNIVYRLGYGSSRNEARQLVTHGHFLVN--GK----KVDICSYHVSVNDVIT
VCEKS----RSSEKFKTFVEN-----PKTLPKWLE-ANVD-NYE--GKVVAEPS-RED--
--IDV---PVNETLIVELYSK----
>gi|148381393|ref|YP_001255934.1|ms2|6|148381393|C+|X|X|sequence|1|148381393 30S ribosomal protein S4 [Clostridium botulinum A str. ATCC 3502]
----------------------------------------------------------MA
RYTGATCRLCRREG-LKLF-----LKGD-RCYTDKC----A--FAR-RG--YAPG-QHGQ
S----------RKKVSNYGLQLREKQKAKRIYG-ILERQFRGYYEEADRRR--GITGENL
LRLLEMRLDNVVYRLGYGNSRTEARQLVTHGHFLVN--GK----KVDIPSYQVSANDVIT
VCDKS----KATEKFKTFAEN-----PKTLPAWLS-GNVE-GFE--GKVERQPA-RED--
--IDV---PVNETLIVELYSK----
>gi|170758349|ref|YP_001788793.1|ms2|6|170758349|C+|X|X|sequence|1|170758349 ribosomal protein S4 [Clostridium botulinum A3 str. Loch Maree]
----------------------------------------------------------MA
RYTGATCRLCRREG-LKLF-----LKGD-RCYTDKC----A--FAR-RG--YAPG-QHGQ
S----------RKKVSNYGLQLREKQKAKRIYG-ILERQFRGYYEEADRRR--GITGENL
LRLLEMRLDNVVYRLGYGNSRTEARQLVTHGHFLVN--GK----KVDIPSYQVSANDVIT
VCDKS----KATEKFKTFAEN-----PKTLPAWLS-GNVE-GFE--GKVERQPA-RED--
--MDV---PVNETLIVELYSK----
>gi|153933367|ref|YP_001385768.1|ms2|6|153933367|C+|X|X|sequence|1|153933367 ribosomal protein S4 [Clostridium botulinum A str. ATCC 19397]
----------------------------------------------------------MA
RYTGATCRLCRREG-LKLF-----LKGD-RCYTDKC----A--FAR-RG--YAPG-QHGQ
S----------RKKVSNYGLQLREKQKAKRIYG-ILERQFRGYYEEADRRR--GITGENL
LRLLEMRLDNVVYRLGYGNSRTEARQLVTHGHFLVN--GK----KVDIPSYQVSANDVIT
VCDKS----KATEKFKTFAEN-----PKTLPAWLS-GNVE-GFE--GKVERQPA-RED--
--IDV---PVNETLIVELYSK----
>gi|153935510|ref|YP_001389175.1|ms2|6|153935510|C+|X|X|sequence|1|153935510 ribosomal protein S4 [Clostridium botulinum A str. Hall]
----------------------------------------------------------MA
RYTGATCRLCRREG-LKLF-----LKGD-RCYTDKC----A--FAR-RG--YAPG-QHGQ
S----------RKKVSNYGLQLREKQKAKRIYG-ILERQFRGYYEEADRRR--GITGENL
LRLLEMRLDNVVYRLGYGNSRTEARQLVTHGHFLVN--GK----KVDIPSYQVSANDVIT
VCDKS----KATEKFKTFAEN-----PKTLPAWLS-GNVE-GFE--GKVERQPA-RED--
--IDV---PVNETLIVELYSK----
>gi|170755638|ref|YP_001783093.1|ms2|6|170755638|C+|X|X|sequence|1|170755638 ribosomal protein S4 [Clostridium botulinum B1 str. Okra]
----------------------------------------------------------MA
RYTGATCRLCRREG-LKLF-----LKGD-RCYTDKC----A--FAR-RG--YAPG-QHGQ
S----------RKKVSNYGLQLREKQKAKRIYG-ILERQFRGYYEEADRRR--GITGENL
LRLLEMRLDNVVYRLGYGNSRTEARQLVTHGHFLVN--GK----KVDIPSYQVSANDVIT
VCDKS----KATEKFKTFAEN-----PKTLPAWLS-GNVE-GFE--GKVERQPA-RED--
--IDV---PVNETLIVELYSK----
>gi|187935054|ref|YP_001884501.1|ms2|6|187935054|C+|X|X|sequence|1|187935054 ribosomal protein S4 [Clostridium botulinum B str. Eklund 17B]
----------------------------------------------------------MA
RYTGATCRLCRREG-MKLF-----LKGD-RCFTDKC----A--FVR-RS--YAPG-QHGA
S----------KKKMSNYGIQLREKQKARRIYG-ILEGQFRTYYEKAEHMK--GITGENL
LKLLEMRLDNVVYRLGYGASRNEARQLVTHGHFLVN--GK----KVDICSYHVSMNDVIT
VCEKS----RSSEKFKTFVEN-----PKTLPKWLE-ANVD-NYE--GKVVAEPS-RED--
--IDV---PVNETLIVELYSK----
>gi|153940320|ref|YP_001392806.1|ms2|6|153940320|C+|X|X|sequence|1|153940320 ribosomal protein S4 [Clostridium botulinum F str. Langeland]
----------------------------------------------------------MA
RYTGATCRLCRREG-LKLF-----LKGD-RCYTDKC----A--FAR-RG--YAPG-QHGQ
S----------RKKVSNYGLQLREKQKAKRIYG-ILERQFRGYYEEADRRR--GITGENL
LRLLEMRLDNVVYRLGYGNSRTEARQLVTHGHFLVN--GK----KVDIPSYQVSANDVIT
VCDKS----KATEKFKTFAEN-----PKTLPAWLS-GNVE-GFE--GKVERQPA-RED--
--IDV---PVNETLIVELYSK----
>gi|148381346|ref|YP_001255887.1|ms2|6|148381346|C-(V)_out|X|X|sequence|1|148381346 30S ribosomal protein S4 [Clostridium botulinum A str. ATCC 3502]
----------------------------------------------------------MA
KIRDPRFKLSRRLG-VNIY-----GHPK---------------AMK-RA-----------
----TRENSREGKKLSNYGKQLLEKQKIRSYYG-VLEKQFLRYVKKAMKSK--ERTGDVL
LRSLECRLDNIAYRIGFANSIRQARQMVNHGHILVN--GS----KVNIPSYEVKTGDVIT
LREKY----RKNDEFADNFLA----LKKFSLPYIE-KDYD-KFS--GVLIKEPE-RDE--
--IPI---DANETLVVELYSK----
>gi|170761244|ref|YP_001788735.1|ms2|6|170761244|C-(V)_out|X|X|sequence|1|170761244 ribosomal protein S4 [Clostridium botulinum A3 str. Loch Maree]
----------------------------------------------------------MA
KIRDPRFKLSRRLG-VNIY-----GHPK---------------AMK-RA-----------
----TRENSREGKKLSNYGKQLLEKQKIRSYYG-VLEKQFLRYIKKAMKSK--ERTGDVL
LRSLECRLDNIVYRIGFSSSIRQARQMVNHGHILVN--GG----KINIPSYAVKIGDIIT
LREKY----RKNDEFADNFLA----LKKFSLPYIE-KDYD-KFS--GVLIKEPE-RVE--
--IPI---DANETLVVELYSK----
>gi|153933373|ref|YP_001385723.1|ms2|6|153933373|C-(V)_out|X|X|sequence|1|153933373 ribosomal protein S4 [Clostridium botulinum A str. ATCC 19397]
----------------------------------------------------------MA
KIRDPRFKLSRRLG-VNIY-----GHPK---------------AMK-RA-----------
----TRENSREGKKLSNYGKQLLEKQKIRSYYG-VLEKQFLRYVKKAMKSK--ERTGDVL
LRSLECRLDNIAYRIGFANSIRQARQMVNHGHILVN--GS----KVNIPSYEVKTGDVIT
LREKY----RKNDEFADNFLA----LKKFSLPYIE-KDYD-KFS--GVLIKEPE-RDE--
--IPI---DANETLVVELYSK----
>gi|153936972|ref|YP_001389130.1|ms2|6|153936972|C-(V)_out|X|X|sequence|1|153936972 ribosomal protein S4 [Clostridium botulinum A str. Hall]
----------------------------------------------------------MA
KIRDPRFKLSRRLG-VNIY-----GHPK---------------AMK-RA-----------
----TRENSREGKKLSNYGKQLLEKQKIRSYYG-VLEKQFLRYVKKAMKSK--ERTGDVL
LRSLECRLDNIAYRIGFANSIRQARQMVNHGHILVN--GS----KVNIPSYEVKTGDVIT
LREKY----RKNDEFADNFLA----LKKFSLPYIE-KDYD-KFS--GVLIKEPE-RDE--
--IPI---DANETLVVELYSK----
>gi|170755963|ref|YP_001783043.1|ms2|6|170755963|C-(V)_out|X|X|sequence|1|170755963 ribosomal protein S4 [Clostridium botulinum B1 str. Okra]
----------------------------------------------------------MA
KIRDPRFKLSRRLG-VNIY-----GHPK---------------AMK-RA-----------
----TRENSREGKKLSNYGKQLLEKQKIRSYYG-VLEKQFLRYVKKAMKSK--ERTGDVL
LRSLECRLDNIAYRIGFANSIRQARQMVNHGHILVN--GS----KVNIPSYEVKTGDVIT
LREKY----RKNDEFADNFLA----LKKFSLPYIE-KDYD-KFS--GVLIKEPE-RDE--
--IPI---DANETLVVELYSK----
>gi|153937935|ref|YP_001392762.1|ms2|6|153937935|C-(V)_out|X|X|sequence|1|153937935 ribosomal protein S4 [Clostridium botulinum F str. Langeland]
----------------------------------------------------------MA
KIRDPRFKLSRRLG-VNIY-----GHPK---------------AMK-RA-----------
----TRENSREGKKLSNYGKQLLEKQKIRSYYG-VLEKQFLRYVKKAMKSK--ERTGDVL
LRSLECRLDNIAYRIGFANSIRQARQMVNHGHILVN--GS----KVNIPSYEVKAGDVIT
LREKY----RKNDEFADNFLS----LKKFSLPYIE-KDYD-KFS--GVLIKEPE-RDE--
--IPI---DANETLVVELYSK----
>gi|126697668|ref|YP_001086565.1|ms2|6|126697668|C+|X|X|sequence|1|126697668 30S ribosomal protein S4 [Clostridium difficile 630]
----------------------------------------------------------MA
RYTGASCRQCRREG-MKLF-----LKGD-RCYTDKC----A--IVK-RN--YAPG-QHGQ
G----------RKKVSNYGLQLREKQKVKRIYG-VLETQFRNLYERAENMP--GKAGENL
LSLLERRLDNVVYRMGLASSRKEARQLVTHGHFTLN--GN----KVDIPSLIVKVGDVIE
VKEKS----RSSAKFKNLVEV----NSRIAPKWLE-ANVE-GMT--AKVVGVPT-RED--
--IDL---EIAEHLIIELYSK----
>gi|153952888|ref|YP_001393653.1|ms2|6|153952888|C+|X|X|sequence|1|153952888 RpsD1 [Clostridium kluyveri DSM 555]
----------------------------------------------------------MA
KYTGAVCRLCRREG-LKLF-----LKGD-RCYTDKC----G--FSR-RG--YAPG-QHGQ
G----------RKKVSNYGLQLREKQKSKRIYG-LLEKQFRKYYDKADRKK--GITGENL
LVLLETRLDNVVYKLGYGQSRTEARQLVTHGHFKVN--GR----KVNIPSFKVSVNDTIS
VKDGS----KSSEKFKTFAEN-----PKTLPTWLE-GNIE-NFE--GRVIREPM-REE--
--IDV---PVNETLIVELYSK----
>gi|153954808|ref|YP_001395573.1|ms2|6|153954808|C-(V)_out|X|X|sequence|1|153954808 RpsD2 [Clostridium kluyveri DSM 555]
----------------------------------------------------------MA
TRREPKFKLCRRLG-VNIY-----GHPK---------------AMD-RV-----------
----KKVNSRHGSKISEYGRQLLEKQKIKAYYG-LFEKQFKRYIRRAEKSK--NVTGTAL
LKILECRLDNIVYRIGFGNSIRQSRQMVNHGHILVN--NK----KINIPSYEVHAGDVIS
LVQKSR---NNKEFCFNFLDL-----RKFELPYIE-KNFD-NFQ--GILIRLPE-KEE--
--LPI---EVNEIAVVELYSK----
>gi|118444508|ref|YP_877226.1|ms2|6|118444508|C+|X|X|sequence|1|118444508 30S ribosomal protein S4 [Clostridium novyi NT]
----------------------------------------------------------MA
RYIGATCRLCRREG-MKLF-----LKGD-RCYTDKC----A--FAR-RS--YAPG-QHGQ
G----------RKKLSNYGVQLREKQKARRIYG-ILEAQFRKYYEKAETMR--GITGENL
LKLLEMRLDNVVYKLGFGSSRAEARQLVTHGHFLVN--GK----KVDIISYQVSAGDVIS
VREKS----RGTEKFKTFAEN-----PKTLPAWLE-GNIE-NFE--GKVIAEPT-RAD--
--IDV---PVNETLIVELYSK----
>gi|118443601|ref|YP_878412.1|ms2|6|118443601|C-(V)_out|X|X|sequence|1|118443601 30S ribosomal protein S4 [Clostridium novyi NT]
----------------------------------------------------------MA
KMRQPRFKLSRRLG-VNIY-----GHPK---------------AMK-RA-----------
----EGIKSR-GKKMSDYGIQLLEKQKVRAYYG-VMEKQFRRYVEKAMKSK--DVTGDAL
LKLLECRLDNLVYRIGFANSIRQARQMVNHGHILVN--GS----KVDIPSYEVKVGEEVT
LKDKYR---KNEMFSNNFLEL-----RTFELPYIE-KDYD-NFT--GKLIRIPN-REE--
--IPI---EVNEVAVVELYSK----
>gi|18311359|ref|NP_563293.1|ms2|6|18311359|C+|X|X|sequence|1|18311359 30S ribosomal protein S4 [Clostridium perfringens str. 13]
----------------------------------------------------------MA
RYTGATCKLCRREG-MKLF-----LKGD-RCYTDKC----A--FVR-RS--YAPG-QHGA
S----------RKKLSNYGTQLREKQKAKRIYG-VLEGQFRNTYERAEKMR--GIAGENL
LKLLEMRLDNVVYRLGYGASRTEARQLVNHGHFLVN--GK----KVDIASFKVSVNDVIT
VCEKS----RGSERFKMFAEN-----PKALPKWLE-ANVE-NFE--GKVVAEPA-RED--
--IDV---PVNETLIVELYSK----
>gi|110801306|ref|YP_697066.1|ms2|6|110801306|C+|X|X|sequence|1|110801306 30S ribosomal protein S4 [Clostridium perfringens ATCC 13124]
----------------------------------------------------------MA
RYTGATCKLCRREG-MKLF-----LKGD-RCYTDKC----A--FVR-RS--YAPG-QHGA
S----------RKKLSNYGTQLREKQKAKRIYG-VLEGQFRNTYERAEKMR--GIAGENL
LKLLEMRLDNVVYRLGYGASRTEARQLVNHGHFLVN--GK----KVDIASFKVSVNDVIT
VCEKS----RGSERFKMFAEN-----PKALPKWLE-ANVE-NFE--GKVVAEPA-RED--
--IDV---PVNETLIVELYSK----
>gi|110801849|ref|YP_699635.1|ms2|6|110801849|C+|X|X|sequence|1|110801849 30S ribosomal protein S4 [Clostridium perfringens SM101]
----------------------------------------------------------MA
RYTGATCKLCRREG-MKLF-----LKGD-RCYTDKC----A--FVR-RS--YAPG-QHGA
S----------RKKLSNYGTQLREKQKAKRIYG-VLEGQFRNTYERAEKMR--GIAGENL
LKLLEMRLDNVVYRLGYGASRTEARQLVNHGHFLVN--GK----KVDIASFKVSVNDVIT
VCEKS----RGSERFKMFAEN-----PKALPKWLE-ANVE-NFE--GKVIAEPA-RED--
--IDV---PVNETLIVELYSK----
>gi|18311341|ref|NP_563275.1|ms2|6|18311341|C-(V)_out|X|X|sequence|1|18311341 30S ribosomal protein S4 [Clostridium perfringens str. 13]
----------------------------------------------------------MA
KMMGPRFKMCRRLG-LNVV-----GHPK---------------AMK-RA-----------
----GRGTSRADKKLSDYGIQLLEKQRLRAYYG-VMERQFTRYVDQAFNSK--EQPGEAL
LMILESRLDNMVYRMGFASSIRQARQMVNHGHFLVN--GK----KVNIPSFRLNIGDEVV
LREKS----RKTEMFVNNFKD----SIGSEVPYVS-KEED-NFK--GIFTRKPK-REE--
--IPI---TIQEQLIVEFYSK----
>gi|110801413|ref|YP_697048.1|ms2|6|110801413|C-(V)_out|X|X|sequence|1|110801413 30S ribosomal protein S4 [Clostridium perfringens ATCC 13124]
----------------------------------------------------------MA
KMMGPRFKMCRRLG-LNVV-----GHPK---------------AMK-RA-----------
----DRGTSRADKKLSDYGIQLLEKQRLRAYYG-VMERQFTRYVDQAFNSK--EQPGEAL
LMILESRLDNMVYRMGFASSIRQARQMVNHGHFLVN--GK----KVNIPSFRLNIGDEVV
LREKS----RKTEMFVNNFKD----SIGSEVPYVS-KEED-NFK--GIFTRKPK-REE--
--IPI---TIQEQLIVEFYSK----
>gi|110803742|ref|YP_699619.1|ms2|6|110803742|C-(V)_out|X|X|sequence|1|110803742 30S ribosomal protein S4 [Clostridium perfringens SM101]
----------------------------------------------------------MA
KMMGPRFKMCRRLG-LNVV-----GHPK---------------AMK-RA-----------
----DRGTSRADKKLSDYGIQLLEKQRLRAYYG-VMERQFTRYVDQAFNSK--EQPGEAL
LMILESRLDNMVYRMGFASSIRQARQMVNHGHFLVN--GK----KVNIPSFRLNIGDEVV
LREKS----RKTEMFVNNFKD----SIGSEVPYIS-KEED-NFK--GIFARKPK-REE--
--IPI---TIQEQLIVEFYSK----
>gi|160881758|ref|YP_001560726.1|ms2|6|160881758|C-(V)_in|X|X|sequence|1|160881758 RNA-binding S4 domain protein [Clostridium phytofermentans ISDg]
----------------------------------------------------------MA
RDMSPVLKRCRALG--LEP-----TFLG---------------IDK-KS-----------
----NRNFARAGKKISEYGTQLREKQKAKFIYG-VLEKPFRNNFDKAKKLKY-GTTGENL
LILLELRLDNVMFRMGYGRTRTEARQIVDHKHVLVN--GK----CVNIPSYQVKAGDVIS
IKEKC----KSAQRYKDILEV---TDGRTVPAWLE-ADHE-NLT--GTVKEIPT-RDQ--
--IDV---PVNEVLIVELYSK----
>gi|28212155|ref|NP_783099.1|ms2|6|28212155|C+|X|X|sequence|1|28212155 30S ribosomal protein S4 [Clostridium tetani E88]
----------------------------------------------------------MA
RYTEANCRLCRREG-LKLY-----LKGD-RCYTDKC----A--FSR-RG--YAPG-QHGQ
S----------RKKISNYGLQLREKQKAKRIYG-VLEKQFRTYYKRADKAR--GITGENL
LVLLEMRLDNVVYRLGYGDSRKESRQLVTHGHFLVN--GK----KVNIPSFNVSVNDVIT
VSEKS----RATEKFKTFIEN-----PRTLPNWLE-GNLE-NFE--GKVVSQPS-RED--
--IDV---PVNETLIVELYSK----
>gi|125975412|ref|YP_001039322.1|ms2|6|125975412|C+|X|X|sequence|1|125975412 ribosomal protein S4 [Clostridium thermocellum ATCC 27405]
----------------------------------------------------------MA
RYTGASCRLCRREG-EKLY-----LKGE-RCTTNKC----A--IAR-RG--YAPG-QHGQ
N----------KKKLSEYGLQLREKQKARRYYG-ILEGQFRRYFEMAVKKK--GITGENL
LQILESRLDNVVYRMGLAVSRREARQLVRHGHFTVN--GK----RVDIPSYLVKVGDVIA
VKEKS----KSSPKMQSNKEY---AAGRPRPKWLE-YDAE-EMS--GKVVALPA-RED--
--IDL---PIRENLIVELYSK----
>gi|89893244|ref|YP_516731.1|ms2|6|89893244|C+|X|X|sequence|1|89893244 30S ribosomal protein S4 [Desulfitobacterium hafniense Y51]
----------------------------------------------------------MA
RYTGPVCRLCRREG-MKLF-----LKGD-RCYTGKC----A--IDR-RA--YAPG-QHGQ
S--R-------GKKPTEYGIQLREKQKVRRIYG-VQEKQFRSYYDKANRQK--GIVGENL
LRLLERRLDNVVFQLGFATSRPEARQLVRHGHFTIN--GR----RVDIPSFLVRVGDVVG
VKEAS----KSSPRLKEILSS----LDRTPPKWMN-LDAN-AAT--GTIIALPD-RED--
--IQL---PIQEHLIVEKYSR----
>gi|134298120|ref|YP_001111616.1|ms2|6|134298120|C+|X|X|sequence|1|134298120 30S ribosomal protein S4 [Desulfotomaculum reducens MI-1]
----------------------------------------------------------MA
RYTGPHCRQCRREG-LKLY-----LKGD-RCYTGKC----A--IDR-RS--YAPG-QHGQ
G----------RKKVSEYGIQLRAKQKARRIYG-VLEKPFRNYFEHAERQP--GITGENL
LRLLERRLDNVVYRLGLGASRVEARQLVRHGHFTVN--GK----KVNIPSFQVRVGDEIA
VREKS----KASPRIKELVER---AADRTTPAWLE-YDGQ-EAK--GRVIALPS-RDQ--
--IDA---PVEEHLIVELYSR----
>gi|29377528|ref|NP_816682.1|ms2|6|29377528|C-(IV)_out|X|X|sequence|1|29377528 30S ribosomal protein S4 [Enterococcus faecalis V583]
----------------------------------------------------------MS
RYTGPSWKVSRRLG-ISLS-----GTGK------------E--LAR-RP--YKPG-QHGP
N--S-------RGKVSEYGMQLTEKQKLRHMYG-MNERQFRTLFIKASKIKE-GKHGVNF
MVLLEQRLDNVVYRLGLATTRRQARQLVNHGHITVD--GK----RVDIPSYHVEVGQVIG
VREKS----QNISTIKEAVEA-----TVGRPAFVS-FDTE-KLE--GSFTRLPE-RDE--
--LYP---EIDEALVVEYYNQKL--
>gi|172058242|ref|YP_001814702.1|ms2|6|172058242|C-(IV)_out|X|X|sequence|1|172058242 ribosomal protein S4 [Exiguobacterium sibiricum 255-15]
----------------------------------------------------------MA
RYTGPAWKLSRRLG-ISLT-----ETGK------------E--IAK-RP--YAPG-QHGN
S----------RRKMSEYGLQLQAKQTLRHMYG-VNERQFNRIFNDAGKMP--GIHGENF
MFLLEARLDNVVYRMGMARTRRAARQLVNHGHIQVD--GA----RVDIPSFRVKPGQTIS
VREKS----KNFVVIKEALEV-----APATKDFVT-FDAE-KLE--GTFVRLPE-RSE--
--LND---QIQEQLVVEYYSR----
>gi|169823881|ref|YP_001691492.1|ms2|6|169823881|C-(V)_out|X|X|sequence|1|169823881 30S ribosomal protein S4 [Finegoldia magna ATCC 29328]
----------------------------------------------------------MA
RMMGPRFKQSRRLG-LNVC-----GHPK---------------ANK-RM-----------
----GKGLGRNDKKLTEYGMQLLEKQRLRAYYG-VNEKQMHKYFEKALNNKEGLTTGDVM
VRQLETRLDNLVLRASFASSIRQARQMVSHGLIRVN--GK----KVDIPSFQVAEGSVIE
LKEKS----RSNELFKENYET----NFAQSLPYID-KEE--NFK--VTLTRLPE-RQE--
--IPI---EITDSLIVELYSR----
>gi|56421337|ref|YP_148655.1|ms2|6|56421337|C-(IV)_out|X|X|sequence|1|56421337 30S ribosomal protein S4 [Geobacillus kaustophilus HTA426]
----------------------------------------------------------MA
RYTGPMWKISRRLG-ISLS-----GTGK------------E--LQK-RP--YPPG-QHGP
G--Q-------RRKLSEYGLQLQEKQKLRHMYG-VNERQFRKTFEEAGKMP--GKHGENF
MILLESRLDNLVYRLGLARTRRQARQLVTHGHILVD--GS----RVNIPSYRVKPGQTIA
VREKS----RNLQVIKEALEA-----NNYIPDYLT-FNPE-KME--GTYTRLPE-RSE--
--LPA---EINEALIVEFYSR----
>gi|138896341|ref|YP_001126794.1|ms2|6|138896341|C-(IV)_out|X|X|sequence|1|138896341 30S ribosomal protein S4 [Geobacillus thermodenitrificans NG80-2]
----------------------------------------------------------MA
RYTGPTWKISRRLG-ISLS-----GTGK------------E--LQK-RP--YPPG-QHGP
G--Q-------RRKLSEYGLQLQEKQKLRHMYG-VNERQFRKTFDEAGKMP--GKHGENF
MILLESRLDNLVYRLGLARTRRQARQLVTHGHILVD--GS----RVNIPSYRVKPGQTIA
VREKS----RNLQVIKEAIEV-----NNFVPDYLT-FDPE-KLE--GTYTRLPE-RSE--
--LPA---EINEALIVEFYSR----
>gi|167629495|ref|YP_001679994.1|ms2|6|167629495|C+|X|X|sequence|1|167629495 30S ribosomal protein s4 [Heliobacterium modesticaldum Ice1]
----------------------------------------------------------MA
RYTGPVCRLCRREG-AKLY-----LKGE-RCYTGKC----A--VDR-RT--YAPG-QHGQ
G----------RKKISEYGLQLREKQKARRVYG-ILEGQFRAYFAEADRQQ--GVTGENL
LRLLETRLDNVVFRLGFARSRNEARQFVLHNHFTLN--GK----KVNIPSIQLRVGDVIQ
LKEKS----KDTPLFKEIVDG---LGQKTPPAWLE-LDVN-TLS--GRVIALPK-RED--
--IDT---NLQEHLIVELYSR----
>gi|58337098|ref|YP_193683.1|ms2|6|58337098|C-(IV)_out|X|X|sequence|1|58337098 30S ribosomal protein S4 [Lactobacillus acidophilus NCFM]
----------------------------------------------------------MS
RYTGPSWKRSRRLG-ISLS-----GTGK------------E--LAR-RN--YAPG-QHGP
N--S-------RGRLSEYGQQLHEKQKLRWMYG-LNERQFRTLFIRAGKIRE-GQHGINF
MILLERRLDSIVYRLGLATTREQARQLVNHGHITVD--GK----RVDIPSYEVSVGQTIG
LKDKS----KNLQQIRDALEA-----TTARPSFVS-FDEN-KME--GTLVRLPE-RDE--
--MEP---EIDESLVVEWYNKLL--
>gi|116333868|ref|YP_795395.1|ms2|6|116333868|C-(IV)_out|X|X|sequence|1|116333868 30S ribosomal protein S4 [Lactobacillus brevis ATCC 367]
----------------------------------------------------------MS
RYTGPSWRISRRLG-VSLS-----GTGK------------E--LNR-RP--YAPG-DHGQ
G--R-------RQKLSEYGTQLREKQKLRFTYG-MTERQFYNLFKRAGKIKE-GTHGTNF
MILLERRLDNMVYRLGLATTRRQARQLVNHGHITVD--GQ----RVDIPSYEVKIGQVIS
VREKS----KDMAIIKGAVEA-----VVGRPQYVE-FDAD-KLA--GSLTRFPQ-REE--
--LDA---ELDDSLIVEYYNR----
>gi|116494737|ref|YP_806471.1|ms2|6|116494737|C-(IV)_out|X|X|sequence|1|116494737 Ribosomal protein S4 [Lactobacillus casei ATCC 334]
----------------------------------------------------------MS
RYTGPRWKQSRRLG-LSLS-----GTGK------------E--LAR-RP--YAPG-DHGA
N--N-------RRKISEYGQQLREKQKLRWMYG-LNERQFQNLFLRAGKIKE-GTHGDNF
MILLETRLDNLVFRLGLASSRPQARQLVNHGHITVD--GK----RVDIPSYEVEPGQVIA
LRERS----QNLAIVNEAIEN-----TVSRPAYVT-FDDT-KKT--GSLVRLPE-RGE--
--LEP---EVDESLVVEYYNQKL--
>gi|104773806|ref|YP_618786.1|ms2|6|104773806|C-(IV)_out|X|X|sequence|1|104773806 30S ribosomal protein S4 [Lactobacillus delbrueckii subsp. bulgaricus ATCC 11842]
----------------------------------------------------------MS
RYTGPSWKRSRRLG-ISLS-----GTGK------------E--LAR-RS--YIPG-QHGP
N--H-------RGRLSEYGMQLQEKQKLRWMFG-LNERQFRTLFARAGKIRE-GQHGTNF
MILLERRLDNVVYRLGLATTREQARQLVNHGHITVD--GK----RVDIPSYEVKVGQTIS
LKEKS----KNLQQVKDALEA-----VASRPSFVS-FDED-KME--GQLVRFPE-RDE--
--MEP---EIDEALVVEYYNKLL--
>gi|116513812|ref|YP_812718.1|ms2|6|116513812|C-(IV)_out|X|X|sequence|1|116513812 Ribosomal protein S4 [Lactobacillus delbrueckii subsp. bulgaricus ATCC BAA-365]
------------------------------------------------------------
-----------------MS-----GTGK------------E--LAR-RS--YIPG-QHGP
N--H-------RGRLSEYGMQLQEKQKLRWMFG-LNERQFRTLFARAGKIRE-GQHGTNF
MILLERRLDNVVYRLGLATTREQARQLVNHGHITVD--GK----RVDIPSYEVKVGQTIS
LKEKS----KNLQQVKDALEA-----VASRPSFVS-FDED-KME--GQLVRFPE-RDE--
--MEP---EIDEALVVEYYNKLL--
>gi|184154963|ref|YP_001843303.1|ms2|6|184154963|C-(IV)_out|X|X|sequence|1|184154963 30S ribosomal protein S4 [Lactobacillus fermentum IFO 3956]
----------------------------------------------------------MS
RYTGPSWRLSRRLG-VSLS-----GTGK------------E--LAR-RP--YAPG-DHGN
D--R-------RGKLSEYGTQLREKQKLRFMYG-MTERQFSNLFVRAGKIKE-GTHGTNF
MVLLERRLDNMVYRLGLATTRRQARQLVNHGHITVD--GK----RVDIPSYEVKVGQVIA
VREKS----KNLDVIKGAVEA-----VVARPAYVE-FDAD-KLE--GKLTRLPQ-RED--
--MNA---DIDEALIVEFYNK----
>gi|116629861|ref|YP_815033.1|ms2|6|116629861|C-(IV)_out|X|X|sequence|1|116629861 30S ribosomal protein S4 [Lactobacillus gasseri ATCC 33323]
-------------------------------------MLNLFLIFYSKKLLFFMEDFFMS
RYTGPSWKRSRRLG-ISLS-----GTGK------------E--ISR-RN--YAPG-DHGP
N--N-------RAKVSEYGQQLKEKQKLRWMFG-LNERQFQNLFIRAGKIRE-GKHGVNF
MALLERRLDNIVYRLGLASTREQARQLVNHGHILVD--GK----RVDIPSYEVKVGQEIS
LRDKS----KNLQQVKDALDA-----VVSRPPFVS-FDDS-KMT--GTLVRLPE-RDE--
--MEP---EVDEALIVEWYNKKL--
>gi|161507287|ref|YP_001577241.1|ms2|6|161507287|C-(IV)_out|X|X|sequence|1|161507287 30S ribosomal protein S4 [Lactobacillus helveticus DPC 4571]
----------------------------------------------------------MS
RYTGPSWKRSRRLG-ISLS-----GTGK------------E--IAR-RN--YAPG-QHGP
N--S-------RGRLSEYGQQLHEKQKLRWMYG-LNERQFRTLFTRAGKIRE-GEHGTNF
MILLERRLDSIVYRLGLATTREQARQLVNHGHITVD--GK----RVDIPSYEVSVGQTIG
LKEKS----KNLQQVKDALDA-----VTARPSFVS-FDDN-KME--GTLVRLPE-RDE--
--MEP---EIDESLVVEWYNKLL--
>gi|42518876|ref|NP_964806.1|ms2|6|42518876|C-(IV)_out|X|X|sequence|1|42518876 30S ribosomal protein S4 [Lactobacillus johnsonii NCC 533]
----------------------------------------------------------MS
RYTGPSWKRSRRLG-ISLS-----GTGK------------E--ISR-RN--YAPG-DHGP
N--N-------RAKVSEYGQQLKEKQKLRWMFG-LNERQFQNLFIRAGKIRE-GKHGVNF
MALLERRLDNIVYRLGLASTREQARQLVNHGHILVD--GK----RVDIPSYEVKVGQEIS
LRDKS----KNLQQVKDALDA-----VVSRPPFVS-FDDS-KMT--GTLVRLPE-RDE--
--MEP---EVDEALIVEWYNKKL--
>gi|28378911|ref|NP_785803.1|ms2|6|28378911|C-(IV)_out|X|X|sequence|1|28378911 30S ribosomal protein S4 [Lactobacillus plantarum WCFS1]
----------------------------------------------------------MS
RYTGPSWKISRRLG-MSLS-----GTGK------------E--LAR-RP--YAPG-DHGQ
G--R-------RGKLSEYGTQLREKQKLRMMYG-LTERQFANLFIKAGKIRE-GKHGVNF
MILLERRLDNMVYRLGLATTRRQARQLVNHGHITVD--GK----RVDIPSYEVSVGQVVS
VREKS----KKLAVITGAVEA-----VVARPNFVQ-FDAD-KLE--GSLTRLPE-REE--
--LEA---DIDESLIVEYYNKL---
>gi|148543735|ref|YP_001271105.1|ms2|6|148543735|C-(IV)_out|X|X|sequence|1|148543735 30S ribosomal protein S4 [Lactobacillus reuteri F275]
----------------------------------------------------------MS
RYTGPSWRVSRRLG-VSLS-----GTGK------------E--LAR-RA--YAPG-DHGR
D--R-------RGKLSEYGTQLREKQKLRFMYG-MTERQFSNLFVRAGKIKE-GTHGANF
MALLERRLDNMVYRLGLATTRRQARQLVNHGHITVD--GK----RVDIPSYEVKVGQIIA
VRDKS----KNLDIIKNAVEA-----VVSRPSYVD-FDAD-KLE--GKLNRIPA-RED--
--MNA---DIDEALIVEFYNK----
>gi|81428454|ref|YP_395454.1|ms2|6|81428454|C-(IV)_out|X|X|sequence|1|81428454 30S ribosomal protein S4 [Lactobacillus sakei subsp. sakei 23K]
----------------------------------------------------------MS
RYTGPKWKLSRRLG-ISLS-----GTGK------------E--LAR-RP--YAPG-QHGN
D--R-------RGKISEYGMQLSEKQKLRLMYG-LTERQFRNLFARAGKIRE-GKHGVNL
MILLEQRLDNIVYRLGLASTRAQARQLVNHGHVTVD--GK----RVDIPSYEVKPGQEIS
IREKS----KNLVIIKDAIEG-----TVGRPSFVE-FDAD-NLK--GSLVRLPE-RSE--
--LEP---EIDEALIVEFYNR----
>gi|90962052|ref|YP_535968.1|ms2|6|90962052|C-(IV)_out|X|X|sequence|1|90962052 30S ribosomal protein S4 [Lactobacillus salivarius UCC118]
----------------------------------------------------------MS
RYTGPSWKVSRRLG-FSLS-----GTGK------------E--LSR-RP--YAPG-QHGQ
D--R-------RGSLSEYGLQLREKQKLRMTYG-LTERQFSNLFKRAGKIRE-GKHGDNF
MILLERRLDNVVYRLGLASTRRQARQLVNHGHITVD--GK----RVDIPSYEVEPGQVIS
LRERS----KDLQIVKEALEA-----VVGRVPFVN-FDEN-KME--GTLVRLPD-REE--
--LDA---NIDEALVVEFYNR----
>gi|15672266|ref|NP_266440.1|ms2|6|15672266|C-(IV)_out|X|X|sequence|1|15672266 30S ribosomal protein S4 [Lactococcus lactis subsp. lactis Il1403]
----------------------------------------------------------MS
RYTGPSWKQSRRYG-ISLS-----GSGK------------E--IAR-RN--YVPG-QHGP
N--N-------RSKLSEYGLQLAEKQKLRFSYG-LSERQFRNLYIAATKVKE-GTVGFNF
MTLLEQRLDNVVFRLGLATTRRQARQFVNHGHILVD--GK----RVDIPSFRVQPGQVIS
VREKS----MKVPAILEAVEA-----TKGRANFVS-FDAD-KLE--GTLVRLPE-RDE--
--INP---EINEALIVEFYNKMM--
>gi|125623168|ref|YP_001031651.1|ms2|6|125623168|C-(IV)_out|X|X|sequence|1|125623168 30S ribosomal protein S4 [Lactococcus lactis subsp. cremoris MG1363]
----------------------------------------------------------MS
RYTGPSWKQSRRYG-ISLT-----GSGK------------E--IAR-RN--YVPG-QHGP
N--N-------RSKLSEYGLQLAEKQKLRFTYG-LSERQFRNLYVAATKVKE-GTVGYNF
MTLLEQRLDNVVYRLGLATTRRQARQFVNHGHILVD--GK----RVDIPSFRVQPGQVIS
VREKS----MKVPAILEAVEA-----TKGRANFVS-FDAD-KLE--GTLVRLPE-RDE--
--INP---EINDALIVEFYNKMM--
>gi|116511114|ref|YP_808330.1|ms2|6|116511114|C-(IV)_out|X|X|sequence|1|116511114 30S ribosomal protein S4 [Lactococcus lactis subsp. cremoris SK11]
----------------------------------------------------------MS
RYTGPSWKQSRRYG-ISLT-----GSGK------------E--IAR-RN--YVPG-QHGP
N--N-------RSKLSEYGLQLAEKQKLRFTYG-LSERQFRNLYVAATKVKE-GTVGYNF
MTLLEQRLDNVVYRLGLATTRRQARQFVNHGHILVD--GK----RVDIPSFRVQPGQVIS
VREKS----MKVPAILEAVEA-----TKGRANFVS-FDAD-KLE--GTLVRLPE-RDE--
--INP---EINDALIVEFYNKMM--
>gi|170016575|ref|YP_001727494.1|ms2|6|170016575|C-(IV)_out|X|X|sequence|1|170016575 Ribosomal protein S4 [Leuconostoc citreum KM20]
----------------------------------------------------------MS
RYTGPKWRISRRLG-VSLS-----GTGK------------E--LSR-RA--YAPG-DHGA
G--R-------RAKISEYGMQLREKQKLRFTYG-LTERQFHALFNKAGKIRK-GTHGTNF
MILLEQRLDSLVYRLGFATTRQQARQLVNHGHIMVD--GK----RVDIPSYNVTPGQVVS
VRDKS----KNIVPIQAAVES-----VVARPQFVS-FDAE-KLE--GSLVRLPE-REE--
--LDA---DLNEALIVEYYNRLG--
>gi|116618921|ref|YP_819292.1|ms2|6|116618921|C-(IV)_out|X|X|sequence|1|116618921 Ribosomal protein S4 [Leuconostoc mesenteroides subsp. mesenteroides ATCC 8293]
----------------------------------------------------------MS
RYTGPKWRISRRLG-VSLS-----GTGK------------E--LSR-RA--YAPG-DHGA
G--R-------RAKISEYGMQLREKQKLRFTYG-LTERQFKALFNKAGKIRK-GTHGTNF
MISLEQRLDSVVYRLGLATTRQQARQLVNHGHILVD--GK----RVDIPSYSVQPGQVVS
VREKS----KNILPIQAAIES-----VVARPQFVS-LDTE-KLE--GSLVRLPE-REE--
--LDA---DINEALIVEYYNHLG--
>gi|16800706|ref|NP_470974.1|ms2|6|16800706|C-(IV)_out|X|X|sequence|1|16800706 30S ribosomal protein S4 [Listeria innocua Clip11262]
----------------------------------------------------------MA
RYTGPSWKVSRRLG-ISLS-----GTGK------------E--LER-RP--YAPG-QHGP
T--Q-------RKKISEYGLQQAEKQKLRHMYG-LTERQFKNTFNKAGKLQ--GKHGENF
MILLEQRLDNIVYRLGLARTRRAARQLVNHGHITVD--GK----RVDIPSYQVSVGQVIS
VREKS----AKNSAIAESLEV-----SSFVPEYVT-FDAE-TLT--GSLNRLPE-RSE--
--LAA---EINEAFIVEFYSR----
>gi|16803636|ref|NP_465121.1|ms2|6|16803636|C-(IV)_out|X|X|sequence|1|16803636 30S ribosomal protein S4 [Listeria monocytogenes EGD-e]
----------------------------------------------------------MA
RYTGPSWKVSRRLG-ISLS-----GTGK------------E--LER-RP--YAPG-QHGP
T--Q-------RKKISEYGLQQAEKQKLRHMYG-LTERQFKNTFNKAGKLR--GKHGENF
MILLEQRLDNIVYRLGLARTRRAARQLVNHGHITVD--GK----RVDIPSYQVSVGQVIS
VREKS----AKNSAIAESLEV-----SSFVPEYVT-FDAE-KLT--GSLNRLPE-RSE--
--LAA---EINEAFIVEFYSR----
>gi|46907827|ref|YP_014216.1|ms2|6|46907827|C-(IV)_out|X|X|sequence|1|46907827 30S ribosomal protein S4 [Listeria monocytogenes str. 4b F2365]
----------------------------------------------------------MA
RYTGPSWKVSRRLG-ISLS-----GTGK------------E--LER-RP--YAPG-QHGP
T--Q-------RKKISEYGLQQAEKQKLRHMYG-LTERQFKNTFNKAGKLQ--GKHGENF
MILLEQRLDNIVYRLGLARTRRAARQLVNHGHITVD--GK----RVDIPSYQVSVGQVIS
VREKS----AKNSAIAESLEV-----SSFVPEYVT-FDAE-TLT--GSLNRLPE-RSE--
--RAA---EINEAFIVEFYSR----
>gi|116873025|ref|YP_849806.1|ms2|6|116873025|C-(IV)_out|X|X|sequence|1|116873025 30S ribosomal protein S4 [Listeria welshimeri serovar 6b str. SLCC5334]
----------------------------------------------------------MA
RYTGPSWKVSRRLG-ISLS-----GTGK------------E--LER-RP--YAPG-QHGP
T--Q-------RKKISEYGLQQAEKQKLRHMYG-LTERQFKNTFNKAGKLQ--GKHGENF
MILLEQRLDNIVYRLGLARTRRAARQLVNHGHITVD--GK----RVDIPSYQVSVGQVIS
VREKS----AKNSAIAESLDV-----SSFVPEYVT-FDAE-TLT--GSLNRIPE-RSE--
--LAA---EINEAFIVEFYSR----
>gi|169829591|ref|YP_001699749.1|ms2|6|169829591|C-(IV)_out|X|X|sequence|1|169829591 30S ribosomal protein S4 [Lysinibacillus sphaericus C3-41]
----------------------------------------------------------MS
RYTGPSWKLSRRLG-ISLS-----GTGK------------E--IEK-RP--YAPG-QHGP
N--Q-------RKKLSEYGLQLQEKQKLRHMYG-MNERQFRTLFNRAGKMK--GVHGENF
MILLETRLDNLVYRLGLARTRRGARQLVNHGHILVD--GK----RVDIPSFSVKPGQTIS
LREKS----QNLAVVGEAIEV-----NNFVPDYLT-FDAD-KKE--GTFTRLPE-RSE--
--LSA---EINESFIVEYYSR----
>gi|83591248|ref|YP_431257.1|ms2|6|83591248|C+|X|X|sequence|1|83591248 30S ribosomal protein S4 [Moorella thermoacetica ATCC 39073]
----------------------------------------------------------MA
RYKDSTCRLCRREG-TKLF-----LKGD-RCYSDKC----A--VAR-RS--YPPG-QHGQ
G----------RKKVSEYGLQLREKQKVRRIYG-ILERQFRNYFEKAERQK--GVTGENL
LILLERRLDNVVYRLGFADSRAEARTLVRHGHFLVN--GR----KVNIPSYLVRPGDTIS
VREKS----KASPKFKEIAEA---AAHRNVPAWLK-ADSS-TLE--GHVLALPT-REQ--
--IDT---PAQEHLIVELYSR----
>gi|23099660|ref|NP_693126.1|ms2|6|23099660|C-(IV)_out|X|X|sequence|1|23099660 30S ribosomal protein S4 [Oceanobacillus iheyensis HTE831]
----------------------------------------------------------MA
RYTGSVWKKSRRLG-ISLT-----GTGK------------E--LDK-RP--YAPG-QHGP
N--Q-------RRKLSEYGLQMQEKQKLRFMYG-LNERQFRTLFDKAGKMK--GIHGENF
MILLESRLDNLVYRLGLARTRRQARQLVNHGHVTVD--GG----RVDIPSYAIKPGQVIG
LREKS----KNLDVVKEALEA-----NSFVPEYTS-FDAD-KME--GSYTRFPE-RSE--
--LPA---EINEQLIVEFYSR----
>gi|116491377|ref|YP_810921.1|ms2|6|116491377|C-(IV)_out|X|X|sequence|1|116491377 Ribosomal protein S4 [Oenococcus oeni PSU-1]
MLAFQPLSAYYGMVVYSSQAGSSSTNRFQSKSLSRQAVRPKSICTNLGLAHLQQNGEYMS
RYTGPKWRLSRRLG-ISLS-----GSGK------------E--LAR-RP--YAPG-DHGN
T-GR-------RPKLSEYATQLREKQKLRFTYG-LSERQFHNLFLKAGKIRK-GLHGTNF
FILLETRLDSVVFRLGLASTRPQARQLVNHGHILVD--GK----RVTIPSYEVKPGQIIS
VRERS----KKIVPILNSVEA-----SLNNTPFVE-FDAD-KLE--GKLTRYPE-REE--
--LGA---DINESLIVEYYNRLG--
>gi|116493045|ref|YP_804780.1|ms2|6|116493045|C-(IV)_out|X|X|sequence|1|116493045 30S ribosomal protein S4 [Pediococcus pentosaceus ATCC 25745]
----------------------------------------------------------MS
RYTGPSWKVSRRLG-ISLT-----GTGK------------E--LAR-RP--YAPG-DHGQ
N--N-------RRKISEYGMQLREKQKLRMMYG-LTERQFSNLFVRAGKIRE-GLPGTNF
MVLLERRLDNMVYRLGLATTRRQARQLVNHGHITVD--GK----RVDIPSYEVEIGQVIG
VREKS----KDLKIISEAVEA-----VVGRPQFVQ-FDAD-KLE--GSLVRLPQ-RDE--
--LEA---DIDDSLIVEYYNKL---
>gi|147676683|ref|YP_001210898.1|ms2|6|147676683|C+|X|X|sequence|1|147676683 30S ribosomal protein S4 [Pelotomaculum thermopropionicum SI]
----------------------------------------------------------MA
RYTGSVCRLCRREG-LKLY-----LKGD-RCYTPKC----A--IDR-RS--YAPG-QHGQ
G----------RKKVSEYGLQLREKQKARRIYG-ILESQFRRYFEKAERQP--GITGENL
LRLLERRLDNVIYRLGLGASRNEARQLVRHGHFTVN--GR----RVNIPSYLVKPGDVIA
VRDQS----KESPRIKELLER---AADRTPPAWLE-YEAD-QAR--ARVAALPA-RDQ--
--IDA---PVQEHLIVELYSR----
>gi|57652018|ref|YP_186603.1|ms2|6|57652018|C-(IV)_out|X|X|sequence|1|57652018 30S ribosomal protein S4 [Staphylococcus aureus subsp. aureus COL]
----------------------------------------------------------MA
RFRGSNWKKSRRLG-ISLS-----GTGK------------E--LEK-RP--YAPG-QHGP
N--Q-------RKKLSEYGLQLREKQKLRYLYG-MTERQFRNTFDIAGKKF--GVHGENF
MILLASRLDAVVYSLGLARTRRQARQLVNHGHILVD--GK----RVDIPSYSVKPGQTIS
VREKS----QKLNIIVESVEI-----NNFVPEYLN-FDAD-SLT--GTFVRLPE-RSE--
--LPA---EINEQLIVEYYSR----
>gi|150394266|ref|YP_001316941.1|ms2|6|150394266|C-(IV)_out|X|X|sequence|1|150394266 30S ribosomal protein S4 [Staphylococcus aureus subsp. aureus JH1]
----------------------------------------------------------MA
RFRGSNWKKSRRLG-ISLS-----GTGK------------E--LEK-RP--YAPG-QHGP
N--Q-------RKKLSEYGLQLREKQKLRYLYG-MTERQFRNTFDIAGKKF--GVHGENF
MILLASRLDAVVYSLGLARTRRQARQLVNHGHILVD--GK----RVDIPSYSVKPGQTIS
VREKS----QKLNIIVESVEI-----NNFVPEYLN-FDAD-SLT--GTFVRLPE-RSE--
--LPA---EINEQLIVEYYSR----
>gi|148268198|ref|YP_001247141.1|ms2|6|148268198|C-(IV)_out|X|X|sequence|1|148268198 30S ribosomal protein S4 [Staphylococcus aureus subsp. aureus JH9]
----------------------------------------------------------MA
RFRGSNWKKSRRLG-ISLS-----GTGK------------E--LEK-RP--YAPG-QHGP
N--Q-------RKKLSEYGLQLREKQKLRYLYG-MTERQFRNTFDIAGKKF--GVHGENF
MILLASRLDAVVYSLGLARTRRQARQLVNHGHILVD--GK----RVDIPSYSVKPGQTIS
VREKS----QKLNIIVESVEI-----NNFVPEYLN-FDAD-SLT--GTFVRLPE-RSE--
--LPA---EINEQLIVEYYSR----
>gi|21283391|ref|NP_646479.1|ms2|6|21283391|C-(IV)_out|X|X|sequence|1|21283391 30S ribosomal protein S4 [Staphylococcus aureus subsp. aureus MW2]
----------------------------------------------------------MA
RFRGSNWKKSRRLG-ISLS-----GTGK------------E--LEK-RP--YAPG-QHGP
N--Q-------RKKLSEYGLQLREKQKLRYLYG-MTERQFRNTFDIAGKKF--GVHGENF
MILLASRLDAVVYSLGLARTRRQARQLVNHGHILVD--GK----RVDIPSYSVKPGQTIS
VREKS----QKLNIIVESVEI-----NNFVPEYLN-FDAD-SLT--GTFVRLPE-RSE--
--LPA---EINEQLIVEYYSR----
>gi|156980036|ref|YP_001442295.1|ms2|6|156980036|C-(IV)_out|X|X|sequence|1|156980036 30S ribosomal protein S4 [Staphylococcus aureus subsp. aureus Mu3]
----------------------------------------------------------MA
RFRGSNWKKSRRLG-ISLS-----GTGK------------E--LEK-RP--YAPG-QHGP
N--Q-------RKKLSEYGLQLREKQKLRYLYG-MTERQFRNTFDIAGKKF--GVHGENF
MILLASRLDAVVYSLGLARTRRQARQLVNHGHILVD--GK----RVDIPSYSVKPGQTIS
VREKS----QKLNIIVESVEI-----NNFVPEYLN-FDAD-SLT--GTFVRLPE-RSE--
--LPA---EINEQLIVEYYSR----
>gi|15924709|ref|NP_372243.1|ms2|6|15924709|C-(IV)_out|X|X|sequence|1|15924709 30S ribosomal protein S4 [Staphylococcus aureus subsp. aureus Mu50]
----------------------------------------------------------MA
RFRGSNWKKSRRLG-ISLS-----GTGK------------E--LEK-RP--YAPG-QHGP
N--Q-------RKKLSEYGLQLREKQKLRYLYG-MTERQFRNTFDIAGKKF--GVHGENF
MILLASRLDAVVYSLGLARTRRQARQLVNHGHILVD--GK----RVDIPSYSVKPGQTIS
VREKS----QKLNIIVESVEI-----NNFVPEYLN-FDAD-SLT--GTFVRLPE-RSE--
--LPA---EINEQLIVEYYSR----
>gi|15927296|ref|NP_374829.1|ms2|6|15927296|C-(IV)_out|X|X|sequence|1|15927296 30S ribosomal protein S4 [Staphylococcus aureus subsp. aureus N315]
----------------------------------------------------------MA
RFRGSNWKKSRRLG-ISLS-----GTGK------------E--LEK-RP--YAPG-QHGP
N--Q-------RKKLSEYGLQLREKQKLRYLYG-MTERQFRNTFDIAGKKF--GVHGENF
MILLASRLDAVVYSLGLARTRRQARQLVNHGHILVD--GK----RVDIPSYSVKPGQTIS
VREKS----QKLNIIVESVEI-----NNFVPEYLN-FDAD-SLT--GTFVRLPE-RSE--
--LPA---EINEQLIVEYYSR----
>gi|88195529|ref|YP_500334.1|ms2|6|88195529|C-(IV)_out|X|X|sequence|1|88195529 30S ribosomal protein S4 [Staphylococcus aureus subsp. aureus NCTC 8325]
----------------------------------------------------------MA
RFRGSNWKKSRRLG-ISLS-----GTGK------------E--LEK-RP--YAPG-QHGP
N--Q-------RKKLSEYGLQLREKQKLRYLYG-MTERQFRNTFDIAGKKF--GVHGENF
MILLASRLDAVVYSLGLARTRRQARQLVNHGHILVD--GK----RVDIPSYSVKPGQTIS
VREKS----QKLNIIVESVEI-----NNFVPEYLN-FDAD-SLT--GTFVRLPE-RSE--
--LPA---EINEQLIVEYYSR----
>gi|151221825|ref|YP_001332647.1|ms2|6|151221825|C-(IV)_out|X|X|sequence|1|151221825 30S ribosomal protein S4 [Staphylococcus aureus subsp. aureus str. Newman]
----------------------------------------------------------MA
RFRGSNWKKSRRLG-ISLS-----GTGK------------E--LEK-RP--YAPG-QHGP
N--Q-------RKKLSEYGLQLREKQKLRYLYG-MTERQFRNTFDIAGKKF--GVHGENF
MILLASRLDAVVYSLGLARTRRQARQLVNHGHILVD--GK----RVDIPSYSVKPGQTIS
VREKS----QKLNIIVESVEI-----NNFVPEYLN-FDAD-SLT--GTFVRLPE-RSE--
--LPA---EINEQLIVEYYSR----
>gi|82751307|ref|YP_417048.1|ms2|6|82751307|C-(IV)_out|X|X|sequence|1|82751307 30S ribosomal protein S4 [Staphylococcus aureus RF122]
----------------------------------------------------------MA
RFRGSNWKKSRRLG-ISLS-----GTGK------------E--LEK-RP--YAPG-QHGP
N--Q-------RKKLSEYGLQLREKQKLRYLYG-MTERQFRNTFDIAGKKF--GVHGENF
MILLASRLDAVVYSLGLARTRRQARQLVNHGHILVD--GK----RVDIPSYSVKPGQTIS
VREKS----QKLNIIVESVEI-----NNFVPEYLN-FDAD-SLT--GTFVRLPE-RSE--
--LPA---EINEQLIVEYYSR----
>gi|87159914|ref|YP_494360.1|ms2|6|87159914|C-(IV)_out|X|X|sequence|1|87159914 30S ribosomal protein S4 [Staphylococcus aureus subsp. aureus USA300]
----------------------------------------------------------MA
RFRGSNWKKSRRLG-ISLS-----GTGK------------E--LEK-RP--YAPG-QHGP
N--Q-------RKKLSEYGLQLREKQKLRYLYG-MTERQFRNTFDIAGKKF--GVHGENF
MILLASRLDAVVYSLGLARTRRQARQLVNHGHILVD--GK----RVDIPSYSVKPGQTIS
VREKS----QKLNIIVESVEI-----NNFVPEYLN-FDAD-SLT--GTFVRLPE-RSE--
--LPA---EINEQLIVEYYSR----
>gi|161509934|ref|YP_001575593.1|ms2|6|161509934|C-(IV)_out|X|X|sequence|1|161509934 ribosomal protein S4 [Staphylococcus aureus subsp. aureus USA300_TCH1516]
----------------------------------------------------------MA
RFRGSNWKKSRRLG-ISLS-----GTGK------------E--LEK-RP--YAPG-QHGP
N--Q-------RKKLSEYGLQLREKQKLRYLYG-MTERQFRNTFDIAGKKF--GVHGENF
MILLASRLDAVVYSLGLARTRRQARQLVNHGHILVD--GK----RVDIPSYSVKPGQTIS
VREKS----QKLNIIVESVEI-----NNFVPEYLN-FDAD-SLT--GTFVRLPE-RSE--
--LPA---EINEQLIVEYYSR----
>gi|49483960|ref|YP_041184.1|ms2|6|49483960|C-(IV)_out|X|X|sequence|1|49483960 30S ribosomal protein S4 [Staphylococcus aureus subsp. aureus MRSA252]
----------------------------------------------------------MA
RFRGSNWKKSRRLG-ISLS-----GTGK------------E--LEK-RP--YAPG-QHGP
N--Q-------RKKLSEYGLQLREKQKLRYLYG-MTERQFRNTFDIAGKKF--GVHGENF
MILLASRLDAVVYSLGLARTRRQARQLVNHGHILVD--GK----RVDIPSYSVKPSQTIS
VREKS----QKLNVIVESVEI-----NNFVPEYLN-FDAD-SLT--GTFVRLPE-RSE--
--LPA---EINEQLIVEYYSR----
>gi|49486544|ref|YP_043765.1|ms2|6|49486544|C-(IV)_out|X|X|sequence|1|49486544 30S ribosomal protein S4 [Staphylococcus aureus subsp. aureus MSSA476]
----------------------------------------------------------MA
RFRGSNWKKSRRLG-ISLS-----GTGK------------E--LEK-RP--YAPG-QHGP
N--Q-------RKKLSEYGLQLREKQKLRYLYG-MTERQFRNTFDIAGKKF--GVHGENF
MILLASRLDAVVYSLGLARTRRQARQLVNHGHILVD--GK----RVDIPSYSVKPGQTIS
VREKS----QKLNIIVESVEI-----NNFVPEYLN-FDAD-SLT--GTFVRLPE-RSE--
--LPA---EINEQLIVEYYSR----
>gi|27468314|ref|NP_764951.1|ms2|6|27468314|C-(IV)_out|X|X|sequence|1|27468314 30S ribosomal protein S4 [Staphylococcus epidermidis ATCC 12228]
----------------------------------------------------------MA
RFRGSNWKKSRRLG-ISLS-----GTGK------------E--LEK-RP--YAPG-QHGP
N--Q-------RKKLSEYGLQLREKQKLRYLYG-MTERQFRNTFDIAGKQY--GVHGENF
MILLASRLDAVVYSLGLARTRRQARQLVNHGHIEVD--GG----RVDIPSYSLKPGQVIT
VREKS----QNLDIIKESVEI-----NNFVPEYLD-FDAD-NLK--GTFVRFPE-RSE--
--LPA---EINEQLIVEYYSR----
>gi|57867241|ref|YP_188856.1|ms2|6|57867241|C-(IV)_out|X|X|sequence|1|57867241 30S ribosomal protein S4 [Staphylococcus epidermidis RP62A]
----------------------------------------------------------MA
RFRGSNWKKSRRLG-ISLS-----GTGK------------E--LEK-RP--YAPG-QHGP
N--Q-------RKKLSEYGLQLREKQKLRYLYG-MTERQFRNTFDIAGKQY--GVHGENF
MILLASRLDAVVYSLGLARTRRQARQLVNHGHIEVD--GG----RVDIPSYSLKPGQVIT
VREKS----QNLDIIKESVEI-----NNFVPEYLD-FDAD-NLK--GTFVRFPE-RSE--
--LPA---EINEQLIVEYYSR----
>gi|70726207|ref|YP_253121.1|ms2|6|70726207|C-(IV)_out|X|X|sequence|1|70726207 30S ribosomal protein S4 [Staphylococcus haemolyticus JCSC1435]
----------------------------------------------------------MA
RFRGSNWKKSRRLG-ISLS-----GTGK------------E--LEK-RP--YAPG-QHGP
N--Q-------RKKLSEYGLQLREKQKLRYLYG-MTERQFRNTFDIAGKQH--GVHGENF
MILLASRLDAVVYSLGLARTRRQARQLVGHGHVEVD--GR----RVDIPSYSLKPGQVIT
VREKS----QNLDIIKESVEI-----NNFVPEYLD-FDAD-SLK--GTFVRFPE-RSE--
--LPA---EINEQLIVEYYSR----
>gi|73662353|ref|YP_301134.1|ms2|6|73662353|C-(IV)_out|X|X|sequence|1|73662353 30S ribosomal protein S4 [Staphylococcus saprophyticus subsp. saprophyticus ATCC 15305]
----------------------------------------------------------MA
RFRGSNWKKSRRLG-ISLS-----GTGK------------E--LEK-RP--YAPG-QHGP
N--Q-------RKKLSEYALQLREKQKLRYLYG-MTERQFRNTFEIAGNQH--GVHGENF
MQLLAARLDAVVYSLGLARTRRQARQIVNHGHIEVD--GK----RVDIPSYTLKPGQEIS
VREKS----LKLDIIAESVEI-----NNFVPDYLE-FDAD-NLK--GKYIRVPE-RSE--
--LPA---EINEQLIVEYYSR----
>gi|22538271|ref|NP_689122.1|ms2|6|22538271|C-(IV)_out|X|X|sequence|1|22538271 30S ribosomal protein S4 [Streptococcus agalactiae 2603V/R]
----------------------------------------------------------MS
RYTGPSWKQSRRLG-LSLT-----GTGK------------E--LAR-RN--YVPG-QHGP
N--N-------RSKLSEYGLQLAEKQKLRFSYG-LGEKQFRNLFVQATKAKE-GTLGFNF
MVLLERRLDNVVYRLGLATTRRQARQFVNHGHILVD--GK----RVDIPSYRVTPGQVIS
VREKS----MKVPAILEAVEA-----TLGRPAFVS-FDAE-KLE--GSLTRLPE-RDE--
--INP---EINEALVVEFYNKML--
>gi|76787020|ref|YP_330685.1|ms2|6|76787020|C-(IV)_out|X|X|sequence|1|76787020 30S ribosomal protein S4 [Streptococcus agalactiae A909]
----------------------------------------------------------MS
RYTGPSWKQSRRLG-LSLT-----GTGK------------E--LAR-RN--YVPG-QHGP
N--N-------RSKLSEYGLQLAEKQKLRFSYG-LGEKQFRNLFVQATKAKE-GTLGFNF
MVLLERRLDNVVYRLGLATTRRQARQFVNHGHILVD--GK----RVDIPSYRVTPGQVIS
VREKS----MKVPAILEAVEA-----TLGRPAFVS-FDAE-KLE--GSLTRLPE-RDE--
--INP---EINEALVVEFYNKML--
>gi|25012131|ref|NP_736526.1|ms2|6|25012131|C-(IV)_out|X|X|sequence|1|25012131 30S ribosomal protein S4 [Streptococcus agalactiae NEM316]
----------------------------------------------------------MS
RYTGPSWKQSRRLG-LSLT-----GTGK------------E--LAR-RN--YVPG-QHGP
N--N-------RSKLSEYGLQLAEKQKLRFSYG-LGEKQFRNLFVQATKAKE-GTLGFNF
MVLLERRLDNVVYRLGLATTRRQARQFVNHGHILVD--GK----RVDIPSYRVTPGQVIS
VREKS----MKVPAILEAVEA-----TLGRPAFVS-FDAE-KLE--GSLTRLPE-RDE--
--INP---EINEALVVEFYNKML--
>gi|157150371|ref|YP_001451346.1|ms2|6|157150371|C-(IV)_out|X|X|sequence|1|157150371 ribosomal protein S4 [Streptococcus gordonii str. Challis substr. CH1]
----------------------------------------------------------MS
RYTGPSWKQARRLG-LSLT-----GTGK------------E--LAR-RN--YVPG-QHGP
N--N-------RSKLSEYGLQLAEKQKLRFTYG-VGEKQFRNLFVQATKIKE-GILGFNF
MLLLERRLDNVVYRLGLATTRRQARQFVNHGHILVD--GK----RVDIPSYRVTPGQVIS
VREKS----LKVPAILEAVEA-----TLGRPAFVS-FDAE-KLE--GSLTRLPE-RDE--
--INP---EINEALVVEFYNKML--
>gi|24380465|ref|NP_722420.1|ms2|6|24380465|C-(IV)_out|X|X|sequence|1|24380465 30S ribosomal protein S4 [Streptococcus mutans UA159]
----------------------------------------------------------MS
RYTGPSWKKSRRLG-LSLT-----GTGK------------E--LAR-RN--YVPG-QHGP
N--N-------RSKLSEYGLQLAEKQKLRFSYG-LGEKQFRNLFVQATKIKG-GILGYNF
MLLLERRLDNVVYRLGLATTRRQARQFVNHGHILVD--GK----RVDIPSYRVEVGQVIS
VREKS----AKVPAILEAVES-----VVGRPAFVS-FDAD-KLE--GSLTRLPE-RDE--
--INP---EINEALVVEFYNKML--
>gi|182683053|ref|YP_001834800.1|ms2|6|182683053|C-(IV)_out|X|X|sequence|1|182683053 30S ribosomal protein S4 [Streptococcus pneumoniae CGSP14]
----------------------------------------------------------MS
RYTGPSWKQARRLG-LSLT-----GTGK------------E--LAR-RN--YVPG-QHGP
N--N-------RSKLSEYGLQLAEKQKLRFTYG-VGEKQFRNLFVQATKIKG-GILGFNF
MLLLERRLDNVVYRLGLATTRRQARQFVNHGHILVD--GK----RVDIPSYRVTPGQVIS
VREKS----LKVPAILEAVEA-----TLGRPAFVS-FDAE-KLE--GSLTRLPE-RDE--
--INP---EINEALVVEFYNKML--
>gi|116516581|ref|YP_815552.1|ms2|6|116516581|C-(IV)_out|X|X|sequence|1|116516581 30S ribosomal protein S4 [Streptococcus pneumoniae D39]
----------------------------------------------------------MS
RYTGPSWKQARRLG-LSLT-----GTGK------------E--LAR-RN--YVPG-QHGP
N--N-------RSKLSEYGLQLAEKQKLRFTYG-VGEKQFRNLFVQATKIKG-GILGFNF
MLLLERRLDNVVYRLGLATTRRQARQFVNHGHILVD--GK----RVDIPSYRVTPGQVIS
VREKS----LKVPAILEAVEA-----TLGRPAFVS-FDAE-KLE--GSLTRLPE-RDE--
--INP---EINEALVVEFYNKML--
>gi|169832653|ref|YP_001693607.1|ms2|6|169832653|C-(IV)_out|X|X|sequence|1|169832653 ribosomal protein S4 [Streptococcus pneumoniae Hungary19A-6]
----------------------------------------------------------MS
RYTGPSWKQARRLG-LSLT-----GTGK------------E--LAR-RN--YVPG-QHGP
N--N-------RSKLSEYGLQLAEKQKLRFTYG-VGEKQFRNLFVQATKIKG-GILGFNF
MLLLERRLDNVVYRLGLATTRRQARQFVNHGHILVD--GK----RVDIPSYRVTPGQVIS
VREKS----LKVPAILEAVEA-----TLGRPAFVS-FDAE-KLE--GSLTRLPE-RDE--
--INP---EINEALVVEFYNKML--
>gi|15902122|ref|NP_357672.1|ms2|6|15902122|C-(IV)_out|X|X|sequence|1|15902122 30S ribosomal protein S4 [Streptococcus pneumoniae R6]
----------------------------------------------------------MS
RYTGPSWKQARRLG-LSLT-----GTGK------------E--LAR-RN--YVPG-QHGP
N--N-------RSKLSEYGLQLAEKQKLRFTYG-VGEKQFRNLFVQATKIKG-GILGFNF
MLLLERRLDNVVYRLGLATTRRQARQFVNHGHILVD--GK----RVDIPSYRVTPGQVIS
VREKS----LKVPAILEAVEA-----TLGRPAFVS-FDAE-KLE--GSLTRLPE-RDE--
--INP---EINEALVVEFYNKML--
>gi|15900029|ref|NP_344633.1|ms2|6|15900029|C-(IV)_out|X|X|sequence|1|15900029 30S ribosomal protein S4 [Streptococcus pneumoniae TIGR4]
----------------------------------------------------------MS
RYTGPSWKQARRLG-LSLT-----GTGK------------E--LAR-RN--YVPG-QHGP
N--N-------RSKLSEYGLQLAEKQKLRFTYG-VGEKQFRNLFVQATKIKG-GILGFNF
MLLLERRLDNVVYRLGLATTRRQARQFVNHGHILVD--GK----RVDIPSYRVTPGQVIS
VREKS----LKVPAILEAVEA-----TLGRPAFVS-FDAE-KLE--GSLTRLPE-RDE--
--INP---EINEALVVEFYNKML--
>gi|15675914|ref|NP_270088.1|ms2|6|15675914|C-(IV)_out|X|X|sequence|1|15675914 30S ribosomal protein S4 [Streptococcus pyogenes M1 GAS]
----------------------------------------------------------MS
RYTGPSWKQSRRLG-LSLT-----GTGK------------E--LAR-RN--YVPG-QHGP
N--N-------RSKLSEYGLQLAEKQKLRFSYG-LGEKQFRNLFVQATKIKE-GTLGFNF
MVLLERRLDNVVYRLGLATTRRQARQFVNHGHILVD--GK----RVDIPSYRVDPGQVIS
VREKS----MKVPAILEAVEA-----TLGRPAFVS-FDAE-KLE--GSLTRLPE-RDE--
--INP---EINEALVVEFYNKML--
>gi|94991461|ref|YP_599561.1|ms2|6|94991461|C-(IV)_out|X|X|sequence|1|94991461 30S ribosomal protein S4 [Streptococcus pyogenes MGAS10270]
----------------------------------------------------------MS
RYTGPSWKQSRRLG-LSLT-----GTGK------------E--LAR-RN--YVPG-QHGP
N--N-------RSKLSEYGLQLAEKQKLRFSYG-LGEKQFRNLFVQATKIKE-GTLGFNF
MVLLERRLDNVVYRLGLATTRRQARQFVNHGHILVD--GK----RVDIPSYRVDPGQVIS
VREKS----MKVPAILEAVEA-----TLGRPAFVS-FDAE-KLE--GSLTRLPE-RDE--
--INP---EINEALVVEFYNKML--
>gi|50915197|ref|YP_061169.1|ms2|6|50915197|C-(IV)_out|X|X|sequence|1|50915197 30S ribosomal protein S4 [Streptococcus pyogenes MGAS10394]
----------------------------------------------------------MS
RYTGPSWKQSRRLG-LSLT-----GTGK------------E--LAR-RN--YVPG-QHGP
N--N-------RSKLSEYGLQLAEKQKLRFSYG-LGEKQFRNLFVQATKIKE-GTLGFNF
MVLLERRLDNVVYRLGLATTRRQARQFVNHGHILVD--GK----RVDIPSYRVDPGQVIS
VREKS----MKVPAILEAVEA-----TLGRPAFVS-FDAE-KLE--GSLTRLPE-RDE--
--INP---EINEALVVEFYNKML--
>gi|94995345|ref|YP_603443.1|ms2|6|94995345|C-(IV)_out|X|X|sequence|1|94995345 30S ribosomal protein S4 [Streptococcus pyogenes MGAS10750]
----------------------------------------------------------MS
RYTGPSWKQSRRLG-LSLT-----GTGK------------E--LAR-RN--YVPG-QHGP
N--N-------RSKLSEYGLQLAEKQKLRFSYG-LGEKQFRNLFVQATKIKE-GTLGFNF
MVLLERRLDNVVYRLGLATTRRQARQFVNHGHILVD--GK----RVDIPSYRVDPGQVIS
VREKS----MKVPAILEAVEA-----TLGRPAFVS-FDAE-KLE--GALTRLPE-RDE--
--INP---EINEALVVEFYNKML--
>gi|94993361|ref|YP_601460.1|ms2|6|94993361|C-(IV)_out|X|X|sequence|1|94993361 30S ribosomal protein S4 [Streptococcus pyogenes MGAS2096]
----------------------------------------------------------MS
RYTGPSWKQSRRLG-LSLT-----GTGK------------E--LAR-RN--YVPG-QHGP
N--N-------RSKLSEYGLQLAEKQKLRFSYG-LGEKQFRNLFVQATKIKE-GTLGFNF
MVLLERRLDNVVYRLGLATTRRQARQFVNHGHILVD--GK----RVDIPSYRVDPGQVIS
VREKS----MKVPAILEAVEA-----TLGRPAFVS-FDAE-KLE--GSLTRLPE-RDE--
--INP---EINEALVVEFYNKML--
>gi|21911369|ref|NP_665637.1|ms2|6|21911369|C-(IV)_out|X|X|sequence|1|21911369 30S ribosomal protein S4 [Streptococcus pyogenes MGAS315]
----------------------------------------------------------MS
RYTGPSWKQSRRLG-LSLT-----GTGK------------E--LAR-RN--YVPG-QHGP
N--N-------RSKLSEYGLQLAEKQKLRFSYG-LGEKQFRNLFVQATKIKE-GTLGFNF
MVLLERRLDNVVYRLGLATTRRQARQFVNHGHILVD--GK----RVDIPSYRVDPGQVIS
VREKS----MKVPAILEAVEA-----TLGRPAFVS-FDAE-KLE--GSLTRLPE-RDE--
--INP---EINEALVVEFYNKML--
>gi|71911644|ref|YP_283194.1|ms2|6|71911644|C-(IV)_out|X|X|sequence|1|71911644 30S ribosomal protein S4 [Streptococcus pyogenes MGAS5005]
----------------------------------------------------------MS
RYTGPSWKQSRRLG-LSLT-----GTGK------------E--LAR-RN--YVPG-QHGP
N--N-------RSKLSEYGLQLAEKQKLRFSYG-LGEKQFRNLFVQATKIKE-GTLGFNF
MVLLERRLDNVVYRLGLATTRRQARQFVNHGHILVD--GK----RVDIPSYRVDPGQVIS
VREKS----MKVPAILEAVEA-----TLGRPAFVS-FDAE-KLE--GSLTRLPE-RDE--
--INP---EINEALVVEFYNKML--
>gi|71904527|ref|YP_281330.1|ms2|6|71904527|C-(IV)_out|X|X|sequence|1|71904527 30S ribosomal protein S4 [Streptococcus pyogenes MGAS6180]
----------------------------------------------------------MS
RYTGPSWKQSRRLG-LSLT-----GTGK------------E--LAR-RN--YVPG-QHGP
N--N-------RSKLSEYGLQLAEKQKLRFSYG-LGEKQFRNLFVQATKIKE-GTLGFNF
MVLLERRLDNVVYRLGLATTRRQARQFVNHGHILVD--GK----RVDIPSYRVDPGQVIS
VREKS----MKVPAILEAVEA-----TLGRPAFVS-FDAE-KLE--GSLTRLPE-RDE--
--INP---EINEALVVEFYNKML--
>gi|19747014|ref|NP_608150.1|ms2|6|19747014|C-(IV)_out|X|X|sequence|1|19747014 30S ribosomal protein S4 [Streptococcus pyogenes MGAS8232]
----------------------------------------------------------MS
RYTGPSWKQSRRLG-LSLT-----GTGK------------E--LAR-RN--YVPG-QHGP
N--N-------RSKLSEYGLQLAEKQKLRFSYG-LGEKQFRNLFVQATKIKE-GTLGFNF
MVLLERRLDNVVYRLGLATTRRQARQFVNHGHILVD--GK----RVDIPSYRVDPGQVIS
VREKS----MKVPAILEAVEA-----TLGRPAFVS-FDAE-KLE--GSLTRLPE-RDE--
--INP---EINEALVVEFYNKML--
>gi|94989474|ref|YP_597575.1|ms2|6|94989474|C-(IV)_out|X|X|sequence|1|94989474 30S ribosomal protein S4 [Streptococcus pyogenes MGAS9429]
----------------------------------------------------------MS
RYTGPSWKQSRRLG-LSLT-----GTGK------------E--LAR-RN--YVPG-QHGP
N--N-------RSKLSEYGLQLAEKQKLRFSYG-LGEKQFRNLFVQATKIKE-GTLGFNF
MVLLERRLDNVVYRLGLATTRRQARQFVNHGHILVD--GK----RVDIPSYRVDPGQVIS
VREKS----MKVPAILEAVEA-----TLGRPAFVS-FDAE-KLE--GSLTRLPE-RDE--
--INP---EINEALVVEFYNKML--
>gi|139474603|ref|YP_001129319.1|ms2|6|139474603|C-(IV)_out|X|X|sequence|1|139474603 30S ribosomal protein S4 [Streptococcus pyogenes str. Manfredo]
----------------------------------------------------------MS
RYTGPSWKQSRRLG-LSLT-----GTGK------------E--LAR-RN--YVPG-QHGP
N--N-------RSKLSEYGLQLAEKQKLRFSYG-LGEKQFRNLFVQATKIKE-GTLGFNF
MVLLERRLDNVVYRLGLATTRRQARQFVNHGHILVD--GK----RVDIPSYRVDPGQVIS
VREKS----MKVPAILEAVEA-----TLGRPAFVS-FDAE-KLE--GSLTRLPE-RDE--
--INP---EINEALVVEFYNKML--
>gi|28896741|ref|NP_803091.1|ms2|6|28896741|C-(IV)_out|X|X|sequence|1|28896741 30S ribosomal protein S4 [Streptococcus pyogenes SSI-1]
----------------------------------------------------------MS
RYTGPSWKQSRRLG-LSLT-----GTGK------------E--LAR-RN--YVPG-QHGP
N--N-------RSKLSEYGLQLAEKQKLRFSYG-LGEKQFRNLFVQATKIKE-GTLGFNF
MVLLERRLDNVVYRLGLATTRRQARQFVNHGHILVD--GK----RVDIPSYRVDPGQVIS
VREKS----MKVPAILEAVEA-----TLGRPAFVS-FDAE-KLE--GSLTRLPE-RDE--
--INP---EINEALVVEFYNKML--
>gi|125719124|ref|YP_001036257.1|ms2|6|125719124|C-(IV)_out|X|X|sequence|1|125719124 30S ribosomal protein S4 [Streptococcus sanguinis SK36]
----------------MELVNRTSAIKVALAVWAKMFCTNQGFLSDYFLKNILQEDIFMS
RYTGPSWKQARRLG-LSLT-----GTGK------------E--LAR-RN--YVPG-QHGP
N--N-------RSKLSEYGLQLAEKQKLRFTYG-VGEKQFRNLFVQASKIKE-GILGFNF
MLLLERRLDNVVYRLGLATTRRQARQFVNHGHILVD--GK----RVDIPSYRVTPGQVIS
VREKS----LKVPAILEAVEA-----TLGRPAFVS-FDAE-KLE--GSLTRLPE-RDE--
--INP---EINEALIVEFYNKML--
>gi|146319810|ref|YP_001199522.1|ms2|6|146319810|C-(IV)_out|X|X|sequence|1|146319810 30S ribosomal protein S4 [Streptococcus suis 05ZYH33]
----------------------------------------------------------MS
RYTGPSWKQARRLG-LSLT-----GTGK------------E--LAR-RN--YVPG-QHGP
N--N-------RSKLSEYGLQLAEKQKLRFSYG-LGEKQFRNLFVQATKIKQ-GTLGFNF
MLLLERRLDNVVYRLGLATTRRQARQFVNHGHILVD--GK----RVDIPSYRVEVGQVIS
VREKS----IKVPAILEAVEA-----TLGRPAFVS-FDAE-KLE--GSLTRLPE-RDE--
--INP---EINEALVVEFYNKML--
>gi|146322003|ref|YP_001201714.1|ms2|6|146322003|C-(IV)_out|X|X|sequence|1|146322003 30S ribosomal protein S4 [Streptococcus suis 98HAH33]
----------------------------------------------------------MS
RYTGPSWKQARRLG-LSLT-----GTGK------------E--LAR-RN--YVPG-QHGP
N--N-------RSKLSEYGLQLAEKQKLRFSYG-LGEKQFRNLFVQATKIKQ-GTLGFNF
MLLLERRLDNVVYRLGLATTRRQARQFVNHGHILVD--GK----RVDIPSYRVEVGQVIS
VREKS----IKVPAILEAVEA-----TLGRPAFVS-FDAE-KLE--GSLTRLPE-RDE--
--INP---EINEALVVEFYNKML--
>gi|55823881|ref|YP_142322.1|ms2|6|55823881|C-(IV)_out|X|X|sequence|1|55823881 30S ribosomal protein S4 [Streptococcus thermophilus CNRZ1066]
--------------------------------------------MLFPKNIFYRRTLLMS
RYTGPSWKQSRRLG-FSLT-----GTGK------------E--LAR-RN--YVPG-QHGP
N--N-------RSKLSEYGLQLAEKQKLRFSYG-LSEKQFRNLFVQATKVKG-GTLGFNF
MILLERRLDNVVYRLGLATTRRQARQFVNHGHILVD--GK----RVDIPSYRVEVGQVIS
VREKS----AKVPAILEAVEA-----TIGRPAFVS-FDAE-KLE--GSLTRLPE-RDE--
--INP---EINEALVVEFYNKML--
>gi|116628655|ref|YP_821274.1|ms2|6|116628655|C-(IV)_out|X|X|sequence|1|116628655 30S ribosomal protein S4 [Streptococcus thermophilus LMD-9]
----------------------------------------------------------MS
RYTGPSWKQSRRLG-FSLT-----GTGK------------E--LAR-RN--YVPG-QHGP
N--N-------RSKLSEYGLQLAEKQKLRFSYG-LSEKQFRNLFVQATKVKG-GTLGFNF
MILLERRLDNVVYRLGLATTRRQARQFVNHGHILVD--GK----RVDIPSYRVEVGQVIS
VREKS----AKVPAILEAVEA-----TIGRPAFVS-FDAE-KLE--GSLTRLPE-RDE--
--INP---EINEALVVEFYNKML--
>gi|55821964|ref|YP_140406.1|ms2|6|55821964|C-(IV)_out|X|X|sequence|1|55821964 30S ribosomal protein S4 [Streptococcus thermophilus LMG 18311]
--------------------------------------------MLFPKNIFYRRTLLMS
RYTGPSWKQSRRLG-FSLT-----GTGK------------E--LAR-RN--YVPG-QHGP
N--N-------RSKLSEYGLQLAEKQKLRFSYG-LSEKQFRNLFVQATKVKG-GTLGFNF
MILLERRLDNVVYRLGLATTRRQARQFVNHGHILVD--GK----RVDIPSYRVEVGQVIS
VREKS----AKVPAILEAVEA-----TIGRPAFVS-FDAE-KLE--GSLTRLPE-RDE--
--INP---EINEALVVEFYNKML--
>gi|51894183|ref|YP_076874.1|ms2|6|51894183|C+|X|X|sequence|1|51894183 30S ribosomal protein S4 [Symbiobacterium thermophilum IAM 14863]
----------------------------------------------------------MA
RYTGPVCRLCRREG-VKLY-----LKGE-KCYSDKC----P--IVK-RA--TPPG-QHGA
S----------RRKPTEYAIQLREKQKARRYYG-VLERQFERYFEMASRKK--GVTGEVL
LQTLERRLDNVVYRMGFAASRAEARQIVKHSHIEVN--GR----KVNIPSYLVREGDVVA
VRESS----REHKRIKELAAA----ATRTVPAWLS-VDPE-ALR--GTVLRLPN-RDE--
--IDT---PVQEQLIVEFYSR----
>gi|51891251|ref|YP_073942.1|ms2|6|51891251|C-(IV)_out|X|X|sequence|1|51891251 30S ribosomal protein S4 [Symbiobacterium thermophilum IAM 14863]
----------------------------------------------------------MA
RYIGPKHKLCRRVG-RPLC-----GSAK-----------CP--ALK-RP--YRPG-QHGP
G--R-------PQKLSEYGAQLLEKQKLRFIYG-VMERQFRRYFEQAQRSR--GVTGEVL
LQLLEQRLDTVVYRLGFARTMAAARQLVGHGHVTLN--GR----RVDIASCQVKPGDVVG
LTQKA----RSLAVVRESLDL-----RRPVPPYLS-LDET-TMT--SRLQRLPL-REE--
--IPV---DVDESLVVELYAR----
>gi|114567813|ref|YP_754967.1|ms2|6|114567813|C+|X|X|sequence|1|114567813 ribosomal protein S4 [Syntrophomonas wolfei subsp. wolfei str. Goettingen]
----------------------------------------------------------MG
RYTDSVCRQCRREG-EKLF-----LKGD-RCYSEKC----S--VSR-RA--YPPG-AHGQ
G--R-------RQKPSEYGIQLREKQKTRRIYG-IQEKQFRNYFRKADRKQ--GITGDNL
LVLLERRLDNVVYRLGFASSRKEARQLVNHGHFFIN--GH----KANIPSMLVRVGDIIE
VRQSS----RESNKFQEMKEQ---AAYKTPPEWLS-VDAE-KMT--GTVLAYPR-REQ--
--IDT---LVNEQLIVELYSR----
>gi|167036828|ref|YP_001664406.1|ms2|6|167036828|C+|X|X|sequence|1|167036828 RNA-binding S4 domain protein [Thermoanaerobacter pseudethanolicus ATCC 33223]
----------------------------------------------------------MG
RYTGPTCRLCRREG-MKLY-----LKGD-KCYTDKC----P--FAR-RG--YAPG-QHGQ
E----------KKKLTNYGMQLREKQKLKRYYG-VLERQFERLYEEAERMK--GITGENL
LQLLERRLDNVVFRLGFAASRPQARQLVSHGHIEVN--GK----KVDIPSFLVKPGDVIS
VREKS----RSMELIKNNLEV-----SRNVPDWLE-LNKD-AFE--GRVVSLPR-REH--
--IDL---PIQEHLIVELYSK----
>gi|167039547|ref|YP_001662532.1|ms2|6|167039547|C+|X|X|sequence|1|167039547 RNA-binding S4 domain protein [Thermoanaerobacter sp. X514]
----------------------------------------------------------MG
RYTGPTCRLCRREG-MKLY-----LKGD-KCYTDKC----P--FAR-RG--YAPG-QHGQ
E----------KKKLTNYGMQLREKQKLKRYYG-VLERQFERLYEEAERMK--GITGENL
LQLLERRLDNVVFRLGFAASRPQARQLVSHGHIEVN--GK----KVDIPSFLVKPGDVIS
VREKS----RSMELIKNNLEV-----SRNVPDWLE-LNKD-AFE--GRVVSLPR-REH--
--IDL---PIQEHLIVELYSK----
>gi|20808633|ref|NP_623804.1|ms2|6|20808633|C+|X|X|sequence|1|20808633 30S ribosomal protein S4 [Thermoanaerobacter tengcongensis MB4]
----------------------------------------------------------MG
RYLGPSCRLCRREG-IKLY-----LKGE-KCYTDKC----P--LAK-RG--YAPG-QHGQ
E----------KKKLTQYGMQLREKQKLKRYYG-ILERQFVRYYERAERMR--GITGENL
LQLLERRLDNVVYRLGFAVSRAQARQLVSHGHIEVN--GK----KVDIPSYLVKPGDVIS
VKESS----RSMELIKNNLEM-----GRNVPDWLE-LNKD-AFE--GRVVSLPR-REH--
--IDL---PVQEHLIVELYSK----
>gi|19704619|ref|NP_604181.1|ms2|6|19704619|C-(IV)_in|X|X|sequence|1|19704619 30S ribosomal protein S4 [Fusobacterium nucleatum subsp. nucleatum ATCC 25586]
----------------------------------------------------------MA
RNRQPVLKKCRALG-IDPV-----ILGV-----------KK--SSN-RQ--IRPN-AN--
------------KKPTEYATQLREKQKAKFIYN-VMEKQFRKIYEEAARKL--GVTGLTL
IEYLERRLENVVYRLGFAKTRRQARQIVSHGHIAVN--GR----RVNIASFRVKVGDIVS
VIENS----KNVELIKLAVED------ATPPAWLE-LDRA-AFS--GKVLQNPT-KDD--
--LDF---DLNESLIVEFYSR----
>ms2|6|641747854|C-(IV)_in|X|X|sequence|1|tax|393480|641747854 ZP_02273967 Fnucp_010100011500 30S ribosomal protein S4 [Fusobacterium nucleatum polymorphum ATCC 10953]
----------------------------------------------------------MA
RNRQPVLKKCRALG-IDPV-----ILGV-----------KK--SSN-RQ--IRPN-AN--
------------KKPTEYATQLREKQKAKFIYN-VMEKQFRKIYEEAARKL--GVTGLTL
IEYLERRLENVVYRLGFAKTRRQARQIVSHGHIAVN--GR----RVNIASFRVKVGDVVS
VIENS----KNVELIKLAVED------ATPPAWLE-LDRA-AFS--GKVLQNPT-KDD--
--LDF---DLNESLIVEFYSR----
>ms2|6|638396767|C-(IV)_in|X|X|sequence|1|tax|209882|638396767 ZP_00144640 FNV0733 SSU ribosomal protein S4P [Fusobacterium nucleatum vincentii ATCC 49256]
------------------------------------------------------------
------MKKCRNLG-IDPV-----ILGV-----------KK--SSN-RQ--IRPN-AN--
------------KKPTEYATQLREKQKAKFIYN-VMEKQFRKIYEEAARKL--GVTGLTL
IEYLERRLENVVYRLGFAKTRRQARQIVSHGHIAVN--GR----RVNIASFRVKVGDIVS
VIENS----KNVELIKLAVED------ATPPAWLE-LDRA-AFS--GKVLQNPT-KDD--
--LDF---DLNESLIVEFYSR----
>ms2|6|4082970|C-(IV)_in|X|X|sequence|1|tax|523794|4082970 [Leptotrichia buccalis DSM 1135]
----------------------------------------------------------MA
RDRQPVLKRCRNLG-LDPI-----VLGV-----------NK--KSN-RN--IRPN-AN--
------------RKLTEYGTQQREKQKVKFVYG-VMEKQFYKLYEEATRKE--GVTGELL
LQYLERRLDNVIYRLGFGATRRQARQIVSHGHILIN--GK----RVNIASYRVKQGDVIT
VKEDS----KELALIKESVGQ------KTVPGWLS-LEEG-ALT--AKVLENPG-RDA--
--VDF---EVDEAMIIEFYSR----
>ms2|6|4084069|C-(IV)_in|X|X|sequence|1|tax|526218|4084069 [Sebaldella termitidis ATCC 33386]
----------------------------------------------------------MA
RDRQPVLKKCRTLG-LDPS-----ILGV-----------NK--KSK-RG--LRPN-AN--
------------KKLTDYGIQLREKQKARFVYG-IMEKQFYKLYEEATRKE--GVTGELL
LQYLERRFDNVVYRLGLTTTRRQARQLVSHGHLEIN--GK----RVNIASYRVKQGDVIT
VREKS----RDLAIIKESLNQ------KSVPGWLT-LDEN-ALS--AKVLENPT-REA--
--VDF---DINEAMIIEFYSR----
>ms2|6|4083288|C-(IV)_in|X|X|sequence|1|tax|519441|4083288 [Streptobacillus moniliformis DSM 12112]
----------------------------------------------------------MA
RDRQPILKKCRTLG-LDPS-----ILGV-----------NK--KSK-RN--IRPN-AN--
------------KKLTEYGTQLREKQKARFVYG-VMEKQFYKLYEEATRKE--GVTGELL
LQYLERRLDNVIYRLGFGSTRRQARQIVSHGHILIN--GK----RVDIASYRVKQGDVIT
LKEGS----TELSIIKESVGQ------KSVPGWLS-LEEG-TLT--AKVLENPT-RDA--
--VDF---EINEAMIIEFYSR----
>ms2|6|638981097|C-(IV)_out|X|X|sequence|1|tax|314230|638981097 ZP_01093824 DSM3645_06654 30S ribosomal protein S4 [Blastopirellula marina DSM 3645]
------------------------------------------------------------
------------MG-GVIY-----ENRG---------AIKG--YDR-RA--TPPG-MH-T
R-----------PRPSNYGAALMEKQKIKHYYG-LGERQLRRYFEMAKHMK--GNTGEQL
LVLCERRLDNVVRRSGMALTRPQARQGIVHGHFLVN--GA----KVDKPSFQMRPGDVVS
VRNRE----KLQILYRSILGE----NGSQVAEFVS-SDQE-TLS--ASFDSIPT-AGD--
--VSL---PVDVNMVVEFMSR----
>ms2|6|642227356|C+|X|X|sequence|1|tax|214688|642227356 ZP_02736977 GobsU_010100034505 30S ribosomal protein S4 [Gemmata obscuriglobus UQM 2246]
----------------------------------------------------------MA
RNTDPVCKMCRRDQ-MKLY-----LKGD-RCFGPKC----P--IDK-QK--PPPG-MHGL
R----------RSKTSEYGIRLREKQKLKRFYG-VLEAQFRRYYGLATKAV--GNTGEQL
LSILERRLDNVVHRLGFAVNRTSARQMVSHGHILVN--GV----KCDIASMLVKPGDVIK
VKTRD----SSLKMARDTLAK----GTVRIPDFLE-LTGT-QDQPEGRMNRTPT-RQD--
--VDERITDIREQLIIEIATR----
>ms2|6|642227213|C-(IV)_out|X|X|sequence|1|tax|214688|642227213 ZP_02736838 GobsU_010100033804 30S ribosomal protein S4 [Gemmata obscuriglobus UQM 2246]
----------------------------------------------------------MS
RHSQPKGKVNRALG-MVIY-----EKRG---------AVKA--LER-RE--YRPG-MHGQ
R----------KGKVSEYGLALREKKKIKHYYG-LHERQLVRFYQLATKSP--ENTGTEL
LVLCERRLDNVVRRAGFARTRDEARQGVNHGHFQVN--GR----KVDVASYLVKAGDVVA
VKARP----NLQKKYRERLT-----EGLHSADWLV-SDAE-ALS--FTVTRLPA-DGD--
--VSL---PVDIQRVIEILSR----
>ms2|6|641112210|C-(IV)_out|X|X|sequence|1|tax|344747|641112210 ZP_01857061 PM8797T_19607 30S ribosomal protein S4 [Planctomyces maris DSM 8797]
----------------------------------------------------------MG
RYTGPKGRVNRRLG-ALVF-----EDAG---------ATRA--LDQ-RN--LPPG-MS-Q
R----------RRKSSNFGLALIEKQKIKFYYG-LRERQLRRYFDKARRIK--GNTGEAL
LILCERRLDNVICRAGFAQTRPQARQGIVHSHFQLN--GR----TVNKPSIWVKPGDVIT
VRNRP----NLKKLYAELIE-----SGRPGCAWLT-LEKK-ELS--ATVVTAPT-MED--
--VSL---PVDVGQVVALISR----
>gi|32471308|ref|NP_864301.1|ms2|6|32471308|C-(IV)_out|X|X|sequence|1|32471308 30S ribosomal protein S4 [Rhodopirellula baltica SH 1]
------------------------------------------------------MKVTMA
RYTGPKARINRRLG-TMLY-----ETAG---------AARA--MDR-RP--QPPG-MH-T
R----------GRRPSNYGAALMEKQKIKHYYG-LGERQLRRYFENVGRKS--GNTGELL
LLMCERRLDNVVRRVGFTKTRPQARQGITHGHFRVN--GV----KVTKPGYMLRAGDLIE
VRGRE----NLKNLYRGVIAN----SPPDGLDWVS-FDSE-TLR--ATVLSLPG-AVD--
--ISL---PVDANSVVEFLSR----
>gi|148259677|ref|YP_001233804.1|ms2|6|148259677|C-(IV)_out|X|X|sequence|1|148259677 30S ribosomal protein S4 [Acidiphilium cryptum JF-5]
----------------------------------------------------------MT
KRTESKYKINRRLG-VNLW-----GRPK-----------SP--INK-RE--YGPG-QHGQ
R----------RKKPSDFGVQLMAKQKLRGYYGNISEKQFYKYYEEAVRRR--GDTSENL
IELLERRLDAVVYRMKFAITPFAARQFVSHGHVLVN--GR----RVNISSYQVRDGDVVE
VREKS----KQLAMVLDSVQS----AERDVPEYIE-VDHR-AMK--GTFARAPK-LADVP
--YPV---QMEPNLVVEFYSR----
>gi|120609325|ref|YP_969003.1|ms2|6|120609325|C-(I)|X|X|sequence|1|120609325 30S ribosomal protein S4 [Acidovorax avenae subsp. citrulli AAC00-1]
----------------------------------------------------------MA
RYLGPKAKLSRREG-TDLF-----LKSARRSIADKA----K--FD------SKPG-QHGR
T--S-------GARTSDFGLQLREKQKVKRMYG-VLEKQFRRYFEAADRRK--GNTGANL
LSLLESRLDNVVYRMGFGSTRAEARQLVSHKAITVN--GQ----SVNIASYLVKPGDVVA
VREKS----KKQARIVEALQL---AQQVGIPAWVE-VNAD-KVE--GTFKKAPD-RDE--
--FGA---DINESLIVELYSR----
>gi|121592837|ref|YP_984733.1|ms2|6|121592837|C-(I)|X|X|sequence|1|121592837 30S ribosomal protein S4 [Acidovorax sp. JS42]
----------------------------------------------------------MA
RYLGPKAKLSRREG-TDLF-----LKSARRSIADKA----K--FD------SKPG-QHGR
T--S-------GARTSDYGLQLREKQKVKRMYG-VLEKQFRRYFEAAERLK--GNTGANL
LGLLECRLDNVVYRMGFGSTRAEARQLVSHKAITVN--GQ----SVNIASYLVKAGDVVA
VRDKS----KKQARIVEALQL---AQQVGMPVWVE-VNAD-KVE--GTFKKVPD-RDE--
--FGA---DINESLIVELYSR----
>gi|184159574|ref|YP_001847913.1|ms2|6|184159574|C-(I)|X|X|sequence|1|184159574 30S ribosomal protein S4 [Acinetobacter baumannii ACICU]
----------------------------------------------------------MA
RYIGPKCKLSRREG-TDLQ-----LKSGVKPFDVKT----KK-AN------KAPG-QHGQ
A--R-------GGKQSEYSLQLREKQKVRRIYG-VLERQFSNYYKEAARVK--GATGENL
LKLLESRLDNVVYRMGFGSTRAEARQLVSHRSITLN--GR----RVNIASIQVKSGDVIA
VHEGA----KQQLRIKNAIEL---AAQRGIPAWIE-VDHS-KLE--GTFKAAPD-RSD--
--LPA---EINESLIVELYSK----
>gi|169632374|ref|YP_001706110.1|ms2|6|169632374|C-(I)|X|X|sequence|1|169632374 30S ribosomal protein S4 [Acinetobacter baumannii]
----------------------------------------------------------MA
RYIGPKCKLSRREG-TDLQ-----LKSGVKPFDVKT----KK-AN------KAPG-QHGQ
A--R-------GGKQSEYSLQLREKQKVRRIYG-VLERQFSNYYKEAARVK--GATGENL
LKLLESRLDNVVYRMGFGSTRAEARQLVSHRSITLN--GR----RVNIASIQVKAGDVIA
VHEGA----KQQLRIKNAIEL---AAQRGIPAWIE-VDHS-KLE--GTFKAAPD-RSD--
--LPA---EINESLIVELYSK----
>gi|169794618|ref|YP_001712411.1|ms2|6|169794618|C-(I)|X|X|sequence|1|169794618 30S ribosomal protein S4 [Acinetobacter baumannii]
----------------------------------------------------------MA
RYIGPKCKLSRREG-TDLQ-----LKSGVKPFDVKT----KK-AN------KAPG-QHGQ
A--R-------GGKQSEYSLQLREKQKVRRIYG-VLERQFSNYYKEAARVK--GATGENL
LKLLESRLDNVVYRMGFGSTRAEARQLVSHRSITLN--GR----RVNIASIQVKAGDVIA
VHEGA----KQQLRIKNAIEL---AAQRGIPAWIE-VDHS-KLE--GTFKAAPD-RSD--
--LPA---EINESLIVELYSK----
>gi|50086191|ref|YP_047701.1|ms2|6|50086191|C-(I)|X|X|sequence|1|50086191 30S ribosomal protein S4 [Acinetobacter sp. ADP1]
----------------------------------------------------------MA
RYIGPKCKLSRREG-TDLQ-----LKSGVKPFDVKT----KK-HA------KAPG-QHGQ
A----------RGKQSEYSLQLREKQKVRRMYG-VLERQFSNYYKEAARVK--GATGENL
LKLLESRLDNVVYRMGFGSTRAEARQLVSHRSITLN--GR----RVNIASIQVKAGDVIA
VHEGA----KQQLRIKNAIEL---AAQRGIPAWMD-VDHS-KLE--GTFKAAPD-RSD--
--LPA---EINESLIVELYSK----
>gi|190151138|ref|YP_001969663.1|ms2|6|190151138|C-(I)|X|X|sequence|1|190151138 30S ribosomal protein S4 [Actinobacillus pleuropneumoniae serovar 7 str. AP76]
----------------------------------------------------------MA
RYLGPKLKLSRREG-TDLF-----LKSGVRAIESKC----RNRLD------VAPG-QHGA
R----------KPRLSDYGSQLREKQKVRRIYG-ILERQFRNYYTEANRLK--GNTGENL
LVLLEGRLDNVVYRMGFAATRAEARQLVSHKSIVVN--GR----VVNIPSYQVSVDDVVA
VREKS----KKQARIKASLEL---ATQREKPTWLE-VDAT-KME--GVFKRTPE-RSD--
--LSA---DINEHLIVELYSK----
>gi|165977220|ref|YP_001652813.1|ms2|6|165977220|C-(I)|X|X|sequence|1|165977220 30S ribosomal protein S4 [Actinobacillus pleuropneumoniae serovar 3 str. JL03]
----------------------------------------------------------MA
RYLGPKLKLSRREG-TDLF-----LKSGVRAIESKC----RNRLD------VAPG-QHGA
R----------KPRLSDYGSQLREKQKVRRIYG-ILERQFRNYYTEANRLK--GNTGENL
LVLLEGRLDNVVYRMGFAATRAEARQLVSHKSIVVN--GR----VVNIPSYQVSVDDVVA
VREKS----KKQARIKASLEL---ATQREKPTWLE-VDAT-KME--GVFKRTPE-RSD--
--LSA---DINEHLIVELYSK----
>gi|126209247|ref|YP_001054472.1|ms2|6|126209247|C-(I)|X|X|sequence|1|126209247 30S ribosomal protein S4 [Actinobacillus pleuropneumoniae L20]
----------------------------------------------------------MA
RYLGPKLKLSRREG-TDLF-----LKSGVRAIESKC----RNRLD------VAPG-QHGA
R----------KPRLSDYGSQLREKQKVRRIYG-ILERQFRNYYTEANRLK--GNTGENL
LVLLEGRLDNVVYRMGFAATRAEARQLVSHKSIVVN--GR----VVNIPSYQVSVDDVVA
VREKS----KKQARIKASLEL---ATQREKPTWLE-VDAT-KME--GVFKRTPE-RSD--
--LSA---DINEHLIVELYSK----
>gi|152978165|ref|YP_001343794.1|ms2|6|152978165|C-(I)|X|X|sequence|1|152978165 ribosomal protein S4 [Actinobacillus succinogenes 130Z]
----------------------------------------------------------MA
RYLGPKLKLSRREG-TDLF-----LKSGVRAIDSKC----K--ID------TAPG-QHGA
R----------KPRLSDYGSQLREKQKVRRIYG-ILERQFRNYYKEANRLK--GNTGENL
LVLLEGRLDNVVYRMGFAATRAEARQLVSHKAIVVN--GR----VVNIPSFQVSVDDVVA
IREKS----KKQARIKASLEL---AEQKEKPTWLE-VDSA-KME--GVFKRVPE-RSD--
--LSA---DINEHLIVELYSK----
>gi|117618638|ref|YP_854866.1|ms2|6|117618638|C-(I)|X|X|sequence|1|117618638 ribosomal protein S4 [Aeromonas hydrophila subsp. hydrophila ATCC 7966]
----------------------------------------------------------MA
RYIGPKLKLSRREG-TDLF-----LKSGVRAIDSKC----K--ID------TVPG-QHGA
R----------KARLSDYGVQLREKQKVRRIYG-VLEKQFRNYYRDAARQK--GNTGENL
LQLLEGRLDNVVYRMGFGATRAESRQLVSHKAIMVN--GR----VVNIPSFQVSPEDVIC
VREKA----KKQARIKASLEV---AGQREKPTWVE-VDAA-KME--GAFKRLPE-RSD--
--LSA---DINEQLIVELYSK----
>gi|145300911|ref|YP_001143752.1|ms2|6|145300911|C-(I)|X|X|sequence|1|145300911 ribosomal protein S4 [Aeromonas salmonicida subsp. salmonicida A449]
----------------------------------------------------------MA
RYIGPKLKLSRREG-TDLF-----LKSGVRAIDSKC----K--ID------TAPG-QHGA
R----------KARLSDYGVQLREKQKVRRIYG-VLEKQFRNYYRDAARQK--GNTGENL
LQLLEGRLDNVVYRMGFGATRAESRQLVSHKAIMVN--GR----VVNIPSFQVSPEDVVC
VREKA----KKQARIKASLEV---AGQREKPTWVE-VDTA-KME--GAFKRLPE-RSD--
--LSA---DINEQLIVELYSK----
>gi|15889161|ref|NP_354842.1|ms2|6|15889161|C-(IV)_out|X|X|sequence|1|15889161 30S ribosomal protein S4 [Agrobacterium tumefaciens str. C58]
----------------------------------------------------------MS
KRESAKYKIDRRMG-ENIW-----GRPK-----------SP--VNR-RE--YGPG-QHGQ
R--R-------KGKMSDFGTQLRAKQKLKGYYGELREKQFRATFDEANRRK--GDTSENL
ISLLESRLDAIVYRAKFVPTVFASRQFINHGHVTVN--GV----RVNIGSYRCKAGDVIE
VRQKS----KQLVTVLEAVQL----AERDVPDYIE-VDHN-KMV--ATYARVPS-LSDVP
--YPV---VMEPHLVVEFYSR----
>gi|110833282|ref|YP_692141.1|ms2|6|110833282|C-(I)|X|X|sequence|1|110833282 30S ribosomal protein S4 [Alcanivorax borkumensis SK2]
----------------------------------------------------------MA
RYIGPKCKLSRREG-TDLF-----LKSGIRPLESKC----K--AD------QAPG-QAAG
ASGRR------PARLSDYGVQLREKQKVRRTYG-VLEKQFRSYYKKAAASK--GATGEVL
LQLLEGRLDNVVYRMGFGSTRSEARQLVSHRAILVN--GQ----SVNVASYQVKPGDQIN
VREKS----KNQLRVKNAMEL---AQQRGFMPWIE-VDDK-KLE--GTYKAKPE-RID--
--LPA---EINENLIVELYSK----
>gi|59710868|ref|YP_203644.1|ms2|6|59710868|C-(I)|X|X|sequence|1|59710868 30S ribosomal subunit protein S4 [Vibrio fischeri ES114]
----------------------------------------------------------MA
RYLGPKLKLSRREG-TDLF-----LKSGVRAIDTKC----K--ID------NAPG-VHGA
R----------RGRLSEYGVQLREKQKVRRMYG-VLEKQFRNYYKDAARLK--GNTGENL
LQLLEGRLDNVVYRMGFGATRAESRQLVSHKSILVN--GK----VVNVPSFKVAANDVVS
IREKA----KQQSRIKAALEV---AEQREKPTWIE-VDAG-KME--GTFKRLPE-RSD--
--LSA---DINEHLIVELYSK----
>gi|114319643|ref|YP_741326.1|ms2|6|114319643|C-(I)|X|X|sequence|1|114319643 SSU ribosomal protein S4P [Alkalilimnicola ehrlichei MLHE-1]
----------------------------------------------------------MA
RYIGPTCKLARREG-TDLF-----LKSGVRPLDSKC----K--LD------QPPG-PKLQ
R----------RTRMSDYGLQLREKQKVRRMYG-VLERQFRNYYKEAARQK--GATGTVL
LQLLESRLDNVVYRMGFATTRAEARQLVSHRGVQVN--GR----VVNVPSMQVSPGDLVG
LKEKA----QKQLRVQAALEM---AQQNGWPAWVE-VDPK-KFE--GTYKARPD-RAD--
--LSA---EINESLIVELYSK----
>gi|86158343|ref|YP_465128.1|ms2|6|86158343|C+|X|X|sequence|1|86158343 30S ribosomal protein S4 [Anaeromyxobacter dehalogenans 2CP-C]
----------------------------------------------------------MA
RYSESVCRLCRREN-LKMY-----LKGD-RCYTDKC----A--IER-RP--YPPG-QHGQ
G----------RTKFSEYGVQLREKQKVKRMYG-LLEAGFRHAYQNAAAAK--GKTGENL
LQTLELRLDNVVFRLGFADTRNEARQLVRHGHFKVN--GR----KVNIPSYLCRPGDKVE
LKDRS----KKVVRITEALEA---VDRRGVPAWLD-LDKG-GFK--GTVKTSPA-RED--
--ITM---PIQEQLIVELYSK----
>gi|153004799|ref|YP_001379124.1|ms2|6|153004799|C+|X|X|sequence|1|153004799 RNA-binding S4 domain protein [Anaeromyxobacter sp. Fw109-5]
----------------------------------------------------------MA
RYNESVCRLCRREN-LKMY-----LKGD-RCYTDKC----A--IER-RP--YPPG-QHGQ
G----------RVKFSEYGVQLREKQKVKRMYG-LLEAGFRHAYQNAAAAK--GKTGENL
LQTLELRLDNVVFRLGFADTRNEARQLVRHGHFKVN--GR----KVNIPSYLCRAGDKVE
LRDRS----RKVVRISEALEA---VDRRGVPGWLE-LDKG-GFK--GTVRTQPS-RED--
--ITM---PIQEQLIVELYSK----
>gi|56416574|ref|YP_153648.1|ms2|6|56416574|C-(IV)_out|X|X|sequence|1|56416574 30S ribosomal protein S4 [Anaplasma marginale str. St. Maries]
------------------------------------------------------------
-------------------------------------------MLP-GI--ILSG-QHGS
M--G-------YKKLSSFGRQFAAHQKFKCYYA-MSSKQLTNTFLRAYNRK--GDTGDNL
VGALESRLAVVVYSAGFVPTVFSARQLVSHKHVTVN--GK----VVNIPSFSVKPGDVVQ
IRERA----TELPMVLAAIQS----QERRVPDHLE-VDTA-QRS--ARYLRVPK-YCEVP
--YPA---NMEVNLVVEFFSG----
>gi|88607037|ref|YP_505552.1|ms2|6|88607037|C-(IV)_out|X|X|sequence|1|88607037 30S ribosomal protein S4 [Anaplasma phagocytophilum HZ]
----------------------------------------------------------MV
AVVNRKYRASRRLG-VNLW-----GRSK-----------DP--FNT-RN--YPPG-QHGA
M--G-------YKKLSSFGRQFVAHQKFKCYYV-VSSRQLRNVFLKAYRKK--GDTGDNL
VGALESRLASVVYSAGLVPTMFSARQLVSHKHVTVN--GR----VVNIPSFSVKPGDIVE
VRKRA----SQLPMVLAAIQS----QERRVPDHLD-VNTE-KLS--VKYLAVPK-YSDVP
--YPA---NMEVNLVVEFYSG----
>gi|157737265|ref|YP_001489948.1|ms2|6|157737265|C-(II)|X|X|sequence|1|157737265 30S ribosomal protein S4 [Arcobacter butzleri RM4018]
----------------------------------------------------------MA
RYRGPVEKIERRLD-ADLG-----LKGE-RRLSGKS----A--LEK-RP--FAPG-QHGQ
R----------RAKISEYGLQLREKQKVKFMYG-ISEKQFRNYFKEAVRRE--GNTGAIL
ISLIEQRLDNVVFRMGFATTRANARQFTTHGHVLVD--GK----KVDIPSYLVKPGQKIE
IKEKS----KSNPQVVRALEL---TNQTGMVDWVN-VDKD-KVF--GIFTRIPA-REE--
--VVI---PVEERLIVELYSK----
>gi|119899681|ref|YP_934894.1|ms2|6|119899681|C+|X|X|sequence|1|119899681 30S ribosomal protein S4 [Azoarcus sp. BH72]
----------------------------------------------------------MA
RNLDPKCRQCRREG-EKLF-----LKGE-KCFTDKC----A--IER-RA--YAPG-QHGQ
R--S-------GQRLSGYGVQLREKQKIRRLYG-VLERQFRKVYAEADRRR--GQTGENL
LQLLEGRLDSVAYRMGFGASRAEARQVVRHNGVLVN--GK----RVNIPSYTVRPGDVIE
LAEGT----KGHLRVKAALEA---AESRGFPEWIE-VDAK-AGK--GVFKAYPQ-RSE--
--LSA---TINEGLVVELYSR----
>gi|56477618|ref|YP_159207.1|ms2|6|56477618|C+|X|X|sequence|1|56477618 30S ribosomal protein S4 [Azoarcus sp. EbN1]
----------------------------------------------------------MA
RNLDPKCRQCRREG-EKLF-----LKAE-KCFTDKC----A--IER-RA--YAPG-QHGQ
R--S-------GQRMSGYGVQLREKQKIRRLYG-VLEAQFRKVYAEAERRR--GQTGENL
LQLLEGRLDSVVYRMGFGGSRAESRQLVRHNGILVN--GK----RVNIPSYVVRPGDVVE
LTEGS----RGQLRVKAALEA---AASRGFPEWLD-VDAK-AGK--GTFKAYPQ-RAE--
--LPP---TINEGLVVELYSR----
>gi|158423848|ref|YP_001525140.1|ms2|6|158423848|C-(IV)_out|X|X|sequence|1|158423848 ribosomal protein S4 [Azorhizobium caulinodans ORS 571]
----------------------------------------------------------MS
KRISAKHKIDRRMG-ENIW-----GRSK-----------SP--VNR-RE--YGPG-QHGQ
R--R-------KGKLSDFGVQLRAKQKLKGYYGSIGEKQFHAVYVEASRLK--GDTGANL
IGLLERRLDAVVYRAKFVPTIFAARQFVNHGHVKVN--GR----RVNIPSYQVKVGDVIE
VREAS----KQMALVLEAVQL----AERDVPDYLE-VDHN-RLT--AKFNRIPE-LNEVP
--YPV---QMEPNLVVEFYSR----
>gi|121602011|ref|YP_989114.1|ms2|6|121602011|C-(IV)_out|X|X|sequence|1|121602011 30S ribosomal protein S4 [Bartonella bacilliformis KC583]
----------------------------------------------------------MS
KRESAKYKIDRRIG-ENIW-----GRPK-----------SP--VNR-RE--YGPG-QHGQ
R--R-------KGKLSDYGVQLCAKQKLKGFYGDISEKQFRKIYQEAVRRR--GDTGENL
IGLLESRLDAIVYRSKFVPTIFASRQFINHGHVNVN--GR----RTNIQSYRCKPGDVIE
IRERS----KQLLLVLEATQL----NERDVPDYIE-ADHS-KMK--ATFVRIPA-FSDVP
--YAV---QMEPNLVVEFYSR----
>gi|49475604|ref|YP_033645.1|ms2|6|49475604|C-(IV)_out|X|X|sequence|1|49475604 30S ribosomal protein S4 [Bartonella henselae str. Houston-1]
----------------------------------------------------------MS
KRETTKYKIDRRMG-ENIW-----GRPK-----------SP--VNR-RD--YGPG-QHGQ
R--R-------KGKLSDYGVQLRAKQKLKGFYGDISEKQFRKTYEEAARRR--GDTGENL
IGLLESRLDAVIYRAKFVPTIFASRQFINHGHVNVN--GR----RTNIQSYRCKPGDVIE
IREKS----KQLVLVLESVQL----VERDVPEYIE-ADHN-QMK--ATFTRIPA-FADVP
--YAV---QMEPNLVVEFYSR----
>gi|49474224|ref|YP_032266.1|ms2|6|49474224|C-(IV)_out|X|X|sequence|1|49474224 30S ribosomal protein S4 [Bartonella quintana str. Toulouse]
----------------------------------------------------------MS
KRETTKYKIDRRMG-ENIW-----GRPK-----------SP--VNR-RD--YGPG-QHGQ
R--R-------KGKLSDYGVQLRAKQKLKGFYGDISEKQFRKTYEEAARRR--GDTGENL
IGLLESRLDAVIYRAKFVPTIFASRQFINHGHVNVN--GR----RTNIQSYRCKPGDVIE
VREKS----KQLVLVLESVQL----AERDVPEYIE-ADHN-QMK--ATFVRIPA-FADVP
--YAV---QMEPNLVVEFYSR----
>gi|163868316|ref|YP_001609525.1|ms2|6|163868316|C-(IV)_out|X|X|sequence|1|163868316 30S ribosomal protein S4 [Bartonella tribocorum CIP 105476]
----------------------------------------------------------MS
KRETTKYKIDRRMG-ENIW-----GRPK-----------SP--VNR-RD--YGPG-QHGQ
R--R-------KGKLSDYGVQLRAKQKLKGFYGDISEKQFHKTYVEAARRR--GDTGENL
IGLLESRLDAVVYRAKFVPTIFASRQFINHGHVNVN--GR----RTNIQSYRCKPGDVIE
VREKS----KQLVLVLESVQL----AERDVPDYIE-ADHK-QMK--ATFTRIPA-FADVP
--YAV---QMEPNLVVEFYSR----
>gi|42524353|ref|NP_969733.1|ms2|6|42524353|C+|X|X|sequence|1|42524353 30S ribosomal protein S4 [Bdellovibrio bacteriovorus HD100]
----------------------------------------------------------MS
CINESVCKLCRREN-VKLF-----LKGD-RCYTDKC----S--FER-RP--YPPG-QHGQ
S----------RLKFSEFALQLREKQKAKRYYG-VSEKQFVKYVGEANRAK--ELTGHAL
LKFLETRLDNVVYTLGYANSRREARQLVKHNHFLLN--GK----RANIPSILVNKGDVIQ
VAESS----REMAKIQSAIQA---VARRSVPAWLE-ADHA-KFT--GTVKDLPN-RED--
--VAV---AVEENMIVEYYSR----
>gi|42524500|ref|NP_969880.1|ms2|6|42524500|C-(IV)_out|X|X|sequence|1|42524500 30S ribosomal protein S4 [Bdellovibrio bacteriovorus HD100]
---------------------------------------------------------MNR
QGKTPRFKRQRRLL-TELP-----GMGK----------AGA--LER-RP--YPPG-QHGL
Q----------RRKYSEFALQLEEKQKLRFHYG-LREEQFRRLINKAKKSKA-TNWVEAL
VNLLEKRLDNVVFRLGFASSIPAARQLVSHGKVLVN--GK----KVNIGSQIIKVGDKIT
LKDEA----YQNQVYMAAKQA----PRLPLPSFMAKEDVAGKEQ--GRLTDEPN-LEA--
--VPF---AFEPGLVIGYYSMRG--
>gi|182678240|ref|YP_001832386.1|ms2|6|182678240|C-(IV)_out|X|X|sequence|1|182678240 RNA-binding S4 domain protein [Beijerinckia indica subsp. indica ATCC 9039]
----------------------------------------------------------MT
KRAEAKYKIDRRMG-QNIW-----GRSK-----------SP--VNR-RE--YGPG-QHGQ
R--R-------KGKLSDFGTQLKAKQKLKGYYGNISEKQFRKYYAEAIRMK--GDSGDNL
IGLLERRLDAVVYRAKFVPTVFASRQFINHGHIKVN--GR----RVNIASYQVRVGDVIE
VKEAS----RQLTLVLEASQL----AERDVPEYYD-VDHG-KMS--AKVTRIPL-PNEVP
--YPV---IMEPNLVIEFYSR----
>gi|187476573|ref|YP_784597.1|ms2|6|187476573|C-(I)|X|X|sequence|1|187476573 30S ribosomal protein S4 [Bordetella avium 197N]
----------------------------------------------------------MA
RYTGPKCKLSRREG-TDLF-----LKSARRSLDSKC----K--LD------SKPG-QHGR
T--S-------GARTSDYGLQLREKQKLKRMYG-VLEKQFRKYFAEAERRR--GNTGETL
IQLLESRLDNVVYRMGFGSTRAEARQLVSHRAIELN--GH----TADIASMLVKAGDVIT
VREGA----KKQARIRESLDL---AASIGIPQWVE-VDSN-KMT--GTFKSPPD-RAD--
--VAR---DVNESMVVELYSR----
>gi|33599049|ref|NP_886609.1|ms2|6|33599049|C-(I)|X|X|sequence|1|33599049 30S ribosomal protein S4 [Bordetella bronchiseptica RB50]
----------------------------------------------------------MA
RYIGPKCKLSRREG-TDLF-----LKSARRSLDSKC----K--LD------SKPG-QHGR
T--S-------GARTSDYGLQLREKQKLKRMYG-VLEKQFRKYFVEAERRR--GNTGETL
IQLLESRLDNVVYRMGFGSTRAEARQLVSHRAIELN--GH----TADIASMLVKAGDVIS
IREKA----KKQGRIRESLDL---AASIGLPQWVE-VDAS-KMT--GTFKSAPD-RAD--
--VAR---DVNESMVVELYSR----
>gi|33594777|ref|NP_882420.1|ms2|6|33594777|C-(I)|X|X|sequence|1|33594777 30S ribosomal protein S4 [Bordetella parapertussis 12822]
----------------------------------------------------------MA
RYIGPKCKLSRREG-TDLF-----LKSARRSLDSKC----K--LD------SKPG-QHGR
T--S-------GARTSDYGLQLREKQKLKRMYG-VLEKQFRKYFVEAERRR--GNTGETL
IQLLESRLDNVVYRMGFGSTRAEARQLVSHRAIELN--GH----TADIASMLVKAGDVIS
IREKA----KKQGRIRESLDL---AASIGLPQWVE-VDAS-KMT--GTFKSAPD-RAD--
--VAR---DVNESMVVELYSR----
>gi|33594506|ref|NP_882150.1|ms2|6|33594506|C-(I)|X|X|sequence|1|33594506 30S ribosomal protein S4 [Bordetella pertussis Tohama I]
----------------------------------------------------------MA
RYIGPKCKLSRREG-TDLF-----LKSARRSLDSKC----K--LD------SKPG-QHGR
T--S-------GARTSDYGLQLREKQKLKRMYG-VLEKQFRKYFVEAERRR--GNTGETL
IQLLESRLDNVVYRMGFGSTRAEARQLVSHRAIELN--GH----TADIASMLVKAGDVIS
IREKA----KKQGRIRESLDL---AASIGLPQWVE-VDAS-KMT--GTFKSAPD-RAD--
--VAR---DVNESMVVELYSR----
>gi|163859246|ref|YP_001633544.1|ms2|6|163859246|C-(I)|X|X|sequence|1|163859246 30S ribosomal protein S4 [Bordetella petrii DSM 12804]
----------------------------------------------------------MA
RYTGPKCKLSRREG-TDLF-----LKSARRSLDSKC----K--LD------SKPG-QHGR
T--S-------GARTSDYGLQLREKQKLKRMYG-VLEKQFRKYFAEAERRR--GNTGETL
IQLLESRLDNVVYRMGFGSTRAEARQLVSHRAIEVN--GH----TADIASLIVKAGDVIT
VREKA----KKQGRIREALDL---ASSIGIPQWVE-VDTN-KMA--GTFKSMPD-RAD--
--VAR---DINESMVVELYSR----
>gi|27380817|ref|NP_772346.1|ms2|6|27380817|C-(IV)_out|X|X|sequence|1|27380817 30S ribosomal protein S4 [Bradyrhizobium japonicum USDA 110]
----------------------------------------------------------MT
KRSEAKYKIDRRMG-QNIW-----GRPK-----------SP--VNR-RE--YGPG-QHGQ
R--R-------KGKLSDFGVQLRAKQKLKGYYANISERQFHGIYVEASRLK--GDTGENL
IGLLERRLDAVVYRAKFVSTIFAARQFINHGHIKVN--GR----KVNISSYQLKVGDVVE
VKEAS----KQLAHVLEASQL----PERDTPDYLD-VDHG-KMT--AKYIRIPG-LSDVP
--FPV---QMEPHLVVEFYSR----
>gi|148256683|ref|YP_001241268.1|ms2|6|148256683|C-(IV)_out|X|X|sequence|1|148256683 30S ribosomal protein S4 [Bradyrhizobium sp. BTAi1]
----------------------------------------------------------MT
KRSEAKYKIDRRMG-QNIW-----GRPK-----------SP--VNR-RE--YGPG-QHGQ
R--R-------KGKLSDFGVQLRAKQKLKGYYANISERQFHGIYVEAGRLK--GDTGENL
IGILERRLDTVVFRAKFVSTMFAARQFINHGHIKVN--GR----KVNIASYQVKPGDVIE
VKEAS----KQLAIVLEATQL----AERDVPDYIE-ADHS-KMT--AKFIRIPA-LSDVP
--FAV---QMEPHLIVEFYSR----
>gi|146339797|ref|YP_001204845.1|ms2|6|146339797|C-(IV)_out|X|X|sequence|1|146339797 30S ribosomal protein S4 [Bradyrhizobium sp. ORS278]
----------------------------------------------------------MT
KRSEAKYKIDRRMG-QNIW-----GRPK-----------SP--VNR-RE--YGPG-QHGQ
R--R-------KGKLSDFGVQLRAKQKLKGYYANISERQFHGIYVEAGRLK--GDTGENL
IGILERRLDTVVFRAKFVSTMFAARQFINHGHIKVN--GR----KVNIASYQVKPGDVIE
VKEAS----KQLAVVLEATQL----AERDVPDYIE-ADHS-KMT--AKFIRIPA-LSDVP
--FAV---QMEPHLIVEFYSR----
>gi|62289777|ref|YP_221570.1|ms2|6|62289777|C-(IV)_out|X|X|sequence|1|62289777 30S ribosomal protein S4 [Brucella abortus biovar 1 str. 9-941]
----------------------------------------------------------MS
KRESAKHKIDRRLG-ENIW-----GRPK-----------SP--VNR-RE--YGPG-QHGQ
R--R-------KGKLSDFGVQLRAKQKLKGFYGDISEKQFRKTYEEAARRK--GDTGENL
IGLLESRLDAVVYRAKFVPTIFAARQFINHGHVNVN--GR----RVNIQSYRLKVGDVVE
VREKS----KQLAIVLEAVQL----AERDVPDYID-VDHN-KMV--ATYNRVPG-LSDVP
--YAV---QMEPNLVVEFYSR----
>gi|189024020|ref|YP_001934788.1|ms2|6|189024020|C-(IV)_out|X|X|sequence|1|189024020 Ribosomal protein S4 [Brucella abortus S19]
----------------------------------------------------------MS
KRESAKHKIDRRLG-ENIW-----GRPK-----------SP--VNR-RE--YGPG-QHGQ
R--R-------KGKLSDFGVQLRAKQKLKGFYGDISEKQFRKTYEEAARRK--GDTGENL
IGLLESRLDAVVYRAKFVPTIFAARQFINHGHVNVN--GR----RVNIQSYRLKVGDVVE
VREKS----KQLAIVLEAVQL----AERDVPDYID-VDHN-KMV--ATYNRVPG-LSDVP
--YAV---QMEPNLVVEFYSR----
>gi|82699705|ref|YP_414279.1|ms2|6|82699705|C-(IV)_out|X|X|sequence|1|82699705 30S ribosomal protein S4 [Brucella melitensis biovar Abortus 2308]
----------------------------------------------------------MS
KRESAKHKIDRRLG-ENIW-----GRPK-----------SP--VNR-RE--YGPG-QHGQ
R--R-------KGKLSDFGVQLRAKQKLKGFYGDISEKQFRKTYEEAARRK--GDTGENL
IGLLESRLDAVVYRAKFVPTIFAARQFINHGHVNVN--GR----RVNIQSYRLKVGDVVE
VREKS----KQLAIVLEAVQL----AERDVPDYID-VDHN-KMV--ATYNRVPG-LSDVP
--YAV---QMEPNLVVEFYSR----
>gi|161618794|ref|YP_001592681.1|ms2|6|161618794|C-(IV)_out|X|X|sequence|1|161618794 ribosomal protein S4 [Brucella canis ATCC 23365]
----------------------------------------------------------MS
KRESAKYKIDRRLG-ENIW-----GRPK-----------SP--VNR-RE--YGPG-QHGQ
R--R-------KGKLSDFGVQLRAKQKLKGFYGDISEKQFRKTYEEAARRK--GDTGENL
IGLLESRLDAVVYRAKFVPTIFAARQFINHGHVNVN--GR----RVNIQSYRLKVGDVVE
VREKS----KQLAIVLEAVQL----AERDVPDYID-VDHN-KMV--ATYNRVPG-LSDVP
--YAV---QMEPNLVVEFYSR----
>gi|17987416|ref|NP_540050.1|ms2|6|17987416|C-(IV)_out|X|X|sequence|1|17987416 30S ribosomal protein S4 [Brucella melitensis 16M]
----------------------------------------------------------MS
KRESAKYKIDRRLG-ENIW-----GRPK-----------SP--VNR-RE--YGPG-QHGQ
R--R-------KGKLSDFGVQLRAKQKLKGFYGDISEKQFRKTYEEAARRK--GDTGENL
IGLLESRLDAVVYRAKFVPTIFAARQFINHGHVNVN--GR----RVNIQSYRLKVGDVVE
VREKS----KQLAIVLEAVQL----AERDVPDYID-VDHN-KMV--ATYNRVPG-LSDVP
--YAV---QMEPNLVVEFYSR----
>gi|148560413|ref|YP_001258806.1|ms2|6|148560413|C-(IV)_out|X|X|sequence|1|148560413 30S ribosomal protein S4 [Brucella ovis ATCC 25840]
----------------------------------------------------------MS
KRESAKYKIDRRLG-ENIW-----GRPK-----------SP--VNR-RE--YGPG-QHGQ
R--R-------KGKLSDFGVQLRAKQKLKGFYGDISEKQFRKTYEEAARRK--GDTGENL
IGLLESRLDAVVYRAKFVPTIFAARQFINHGHVNVN--GR----RVNIQSYRLKVGDVVE
VREKS----KQLAIVLEAVQL----AERDVPDYID-VDHN-KMV--ATYNRVPG-LSDVP
--YAV---QMEPNLVVEFYSR----
>gi|23501717|ref|NP_697844.1|ms2|6|23501717|C-(IV)_out|X|X|sequence|1|23501717 30S ribosomal protein S4 [Brucella suis 1330]
----------------------------------------------------------MS
KRESAKYKIDRRLG-ENIW-----GRPK-----------SP--VNR-RE--YGPG-QHGQ
R--R-------KGKLSDFGVQLRAKQKLKGFYGDISEKQFRKTYEEAARRK--GDTGENL
IGLLESRLDAVVYRAKFVPTIFAARQFINHGHVNVN--GR----RVNIQSYRLKVGDVVE
VREKS----KQLAIVLEAVQL----AERDVPDYID-VDHN-KMV--ATYNRVPG-LLDVP
--YAV---QMEPNLVVEFYSR----
>gi|163843102|ref|YP_001627506.1|ms2|6|163843102|C-(IV)_out|X|X|sequence|1|163843102 ribosomal protein S4 [Brucella suis ATCC 23445]
----------------------------------------------------------MS
KRESAKYKIDRRLG-ENIW-----GRPK-----------SP--VNR-RE--YGPG-QHGQ
R--R-------KGKLSDFGVQLRAKQKLKGFYGDISEKQFRKTYEEAARRK--GDTGENL
IGLLESRLDAVVYRAKFVPTIFAARQFINHGHVNVN--GR----RVNIQSYRLKVGDVVE
VREKS----KQLAIVLEAVQL----AERDVPDYID-VDHN-KMV--ATYNRVPG-LSDVP
--YAV---QMEPNLVVEFYSR----
>gi|116515235|ref|YP_802864.1|ms2|6|116515235|C-(I)|X|X|sequence|1|116515235 30S ribosomal protein S4 [Buchnera aphidicola str. Cc (Cinara cedri)]
----------------------------------------------------------MA
KYLGPKLKLCRREN-SDLF-----LKSGVRTIESKC----N--ID------QAPG-QHGS
R----------KLRLSEYAKQLREKQKLRRLYG-ILEKQFHNYYKKASKLK--GNTGQNL
LFLLESRLDNIVYRLGFGTTRLEARQLINHKSICVN--NK----IVSFPSFQVSIDDKIS
VVKKS----KNQLRIKASLEI---MKQKEKPSWLS-IDYP-NME--GVFLRSIE-RDD--
--LSS---DINEHLIIELYSK----
>gi|27904918|ref|NP_778044.1|ms2|6|27904918|C-(I)|X|X|sequence|1|27904918 30S ribosomal protein S4 [Buchnera aphidicola str. Bp (Baizongia pistaciae)]
----------------------------------------------------------MA
KYLGPKLKLCRREN-TDLF-----FKSGIRAIDSKC----K--FD------QFPG-QHGS
K----------RQRLSDYGVQLREKQKVRRLYG-ILEAQFRNYYKHASRLK--GNTGENL
LFLLENRLDNVTYRIGFGSTRAEARQLVSHKSILVN--NC----TVNIPSYQVSPGDVIS
IHKNS----KLQSRIKAALEL---SEQRETPIWIE-VDFN-KMQ--GIYKRVPE-RSD--
--LSA---EINEYLIIELYSK----
>gi|15617094|ref|NP_240307.1|ms2|6|15617094|C-(I)|X|X|sequence|1|15617094 30S ribosomal protein S4 [Buchnera aphidicola str. APS (Acyrthosiphon pisum)]
----------------------------------------------------------MA
KYLGPKLKLSRREG-TDLF-----LKSGLRSIESKC----K--LE------QPPG-QHGI
R----------KPRLSDYAIQLREKQKVRRLYG-VLERQFKIYYKLAASLK--GNTGANL
LQLLESRLDNVVYRMGFGCTRSESRQLINHKSIMVN--NK----VVNIASYQVSPNDQIS
IRNKS----KNQSRIKAALEL---VEQREKPIWLE-VNST-KME--GIFKRFPE-RSD--
--LSA---EINEYLIVELYSK----
>gi|21672746|ref|NP_660813.1|ms2|6|21672746|C-(I)|X|X|sequence|1|21672746 30S ribosomal protein S4 [Buchnera aphidicola str. Sg (Schizaphis graminum)]
----------------------------------------------------------MA
RYLGPKLKLSRREG-TDLF-----LKSGFRSIDSKC----K--LE------HPPG-QHGV
R----------KPRLSDYAIQLREKQKVRRLYG-VLERQFRIYYKKASRSK--GNTGENL
LQLLERRLDNVVYRMGFGCTRSESRQLISHKSIKVN--NN----IVNIASYQISPNDRIS
VRDKS----KNQSRIKAALEL---TEQREKLMWIE-VNVT-KME--GIFKRFPE-RSD--
--LSA---EINEHLIVELYSK----
>gi|172059366|ref|YP_001807018.1|ms2|6|172059366|C-(I)|X|X|sequence|1|172059366 ribosomal protein S4 [Burkholderia ambifaria MC40-6]
----------------------------------------------------------MA
RYIGPKAKLSRREG-TDLF-----LKSARRSLADKC----K--LD------SKPG-QHGR
T--S-------GARTSDYGTQLREKQKVKRIYG-VLERQFRRYFAEADRRK--GNTGENL
LQLLESRLDNVVYRMGFGSTRAEARQLVSHKSITVN--GV----VANVPSQQVKAGDVVA
IREKA----KKQARIVEALSL---AEQGGMPSWVA-VDAK-KFE--GTFKQMPE-RAD--
--IAG---DINESLIVELYSR----
>gi|115350347|ref|YP_772186.1|ms2|6|115350347|C-(I)|X|X|sequence|1|115350347 30S ribosomal protein S4 [Burkholderia ambifaria AMMD]
----------------------------------------------------MIKECNVA
RYIGPKAKLSRREG-TDLF-----LKSARRSLADKC----K--LD------SKPG-QHGR
T--S-------GARTSDYGTQLREKQKVKRIYG-VLERQFRRYFAEADRRK--GNTGENL
LQLLESRLDNVVYRMGFGSTRAEARQLVSHKSITVN--GV----VANVPSQQVKAGDIVA
IREKA----KKQARIVEALSL---AEQGGMPSWVA-VDAK-KFE--GTFKQMPE-RAD--
--IAG---DINESLIVELYSR----
>gi|107024278|ref|YP_622605.1|ms2|6|107024278|C-(I)|X|X|sequence|1|107024278 30S ribosomal protein S4 [Burkholderia cenocepacia AU 1054]
----------------------------------------------------------MA
RYIGPKAKLSRREG-TDLF-----LKSARRSLADKC----K--LD------SKPG-QHGR
T--S-------GARTSDYGTQLREKQKVKRIYG-VLERQFRRYFAEADRRK--GNTGENL
LQLLESRLDNVVYRMGFGSTRAEARQLVSHKSITVN--GV----VANVPSQQVKAGDVVA
IREKA----KKQARIVEALSL---AEQGGMPSWVA-VDAK-KFE--GTFKQMPE-RAE--
--IAG---DINESLIVELYSR----
>gi|116688397|ref|YP_834020.1|ms2|6|116688397|C-(I)|X|X|sequence|1|116688397 30S ribosomal protein S4 [Burkholderia cenocepacia HI2424]
----------------------------------------------------------MA
RYIGPKAKLSRREG-TDLF-----LKSARRSLADKC----K--LD------SKPG-QHGR
T--S-------GARTSDYGTQLREKQKVKRIYG-VLERQFRRYFAEADRRK--GNTGENL
LQLLESRLDNVVYRMGFGSTRAEARQLVSHKSITVN--GV----VANVPSQQVKAGDVVA
IREKA----KKQARIVEALSL---AEQGGMPSWVA-VDAK-KFE--GTFKQMPE-RAE--
--IAG---DINESLIVELYSR----
>gi|170731707|ref|YP_001763654.1|ms2|6|170731707|C-(I)|X|X|sequence|1|170731707 ribosomal protein S4 [Burkholderia cenocepacia MC0-3]
----------------------------------------------------------MA
RYIGPKAKLSRREG-TDLF-----LKSARRSLADKC----K--LD------SKPG-QHGR
T--S-------GARTSDYGTQLREKQKVKRIYG-VLERQFRRYFAEADRRK--GNTGENL
LQLLESRLDNVVYRMGFGSTRAEARQLVSHKSITVN--GV----VANVPSQQVKAGDVVA
IREKA----KKQARIVEALSL---AEQGGMPSWVA-VDAK-KFE--GTFKQMPE-RAE--
--IAG---DINESLIVELYSR----
>gi|53723829|ref|YP_104141.1|ms2|6|53723829|C-(I)|X|X|sequence|1|53723829 30S ribosomal protein S4 [Burkholderia mallei ATCC 23344]
----------------------------------------------------------MA
RYIGPKAKLSRREG-TDLF-----LKSARRSLADKC----K--LD------SKPG-QHGR
I--S-------GARTSDYGTQLREKQKVKRIYG-VLERQFRRYFAEADRRK--GNTGETL
LQLLESRLDNVVYRMGFGSTRAEARQLVSHKAITVN--GI----VANIPSQQVKAGDVVA
IREKA----KKQARIVEALSL---AEQGGMPSWVA-VDAK-KFE--GTFKQVPE-RAD--
--IAG---DINESLIVELYSR----
>gi|124384949|ref|YP_001027920.1|ms2|6|124384949|C-(I)|X|X|sequence|1|124384949 30S ribosomal protein S4 [Burkholderia mallei NCTC 10229]
----------------------------------------------------------MA
RYIGPKAKLSRREG-TDLF-----LKSARRSLADKC----K--LD------SKPG-QHGR
I--S-------GARTSDYGTQLREKQKVKRIYG-VLERQFRRYFAEADRRK--GNTGETL
LQLLESRLDNVVYRMGFGSTRAEARQLVSHKAITVN--GI----VANIPSQQVKAGDVVA
IREKA----KKQARIVEALSL---AEQGGMPSWVA-VDAK-KFE--GTFKQVPE-RAD--
--IAG---DINESLIVELYSR----
>gi|126448998|ref|YP_001083015.1|ms2|6|126448998|C-(I)|X|X|sequence|1|126448998 30S ribosomal protein S4 [Burkholderia mallei NCTC 10247]
----------------------------------------------------------MA
RYIGPKAKLSRREG-TDLF-----LKSARRSLADKC----K--LD------SKPG-QHGR
I--S-------GARTSDYGTQLREKQKVKRIYG-VLERQFRRYFAEADRRK--GNTGETL
LQLLESRLDNVVYRMGFGSTRAEARQLVSHKAITVN--GI----VANIPSQQVKAGDVVA
IREKA----KKQARIVEALSL---AEQGGMPSWVA-VDAK-KFE--GTFKQVPE-RAD--
--IAG---DINESLIVELYSR----
>gi|121601043|ref|YP_994431.1|ms2|6|121601043|C-(I)|X|X|sequence|1|121601043 30S ribosomal protein S4 [Burkholderia mallei SAVP1]
----------------------------------------------------------MA
RYIGPKAKLSRREG-TDLF-----LKSARRSLADKC----K--LD------SKPG-QHGR
I--S-------GARTSDYGTQLREKQKVKRIYG-VLERQFRRYFAEADRRK--GNTGETL
LQLLESRLDNVVYRMGFGSTRAEARQLVSHKAITVN--GI----VANIPSQQVKAGDVVA
IREKA----KKQARIVEALSL---AEQGGMPSWVA-VDAK-KFE--GTFKQVPE-RAD--
--IAG---DINESLIVELYSR----
>gi|161523454|ref|YP_001578466.1|ms2|6|161523454|C-(I)|X|X|sequence|1|161523454 ribosomal protein S4 [Burkholderia multivorans ATCC 17616]
----------------------------------------------------------MA
RYIGPKAKLSRREG-TDLF-----LKSARRSLADKC----K--LD------SKPG-QHGR
T--S-------GARTSDYGTQLREKQKVKRIYG-VLERQFRRYFAEADRRK--GNTGENL
LQLLESRLDNVVYRMGFGSTRAEARQLVSHKSITVN--GI----VANVPSQQVKAGDVIA
IREKA----KKQARIIEALSL---AEQGGMPSWVA-VDAK-KFE--GTFKQVPE-RAD--
--IGG---DINESLIVELYSR----
>gi|186477562|ref|YP_001859032.1|ms2|6|186477562|C-(I)|X|X|sequence|1|186477562 ribosomal protein S4 [Burkholderia phymatum STM815]
----------------------------------------------------------MA
RYIGPKAKLSRREG-TDLF-----LKSARRSLADKC----K--LD------SKPG-QHGR
T--S-------GARTSDYGTQLREKQKVKRIYG-VLERQFRRYFAEADRRK--GNTGENL
LKLLESRLDNVVYRMGFGSTRAEARQLVSHKAITVN--GV----VANIPSLQVKAGDVIA
VREQA----KKQARILEALSL---AEQGGLPQWVA-VDSK-KFE--GTFKSMPE-RSD--
--IAG---DINESLIVELYSR----
>gi|126454036|ref|YP_001068009.1|ms2|6|126454036|C-(I)|X|X|sequence|1|126454036 30S ribosomal protein S4 [Burkholderia pseudomallei 1106a]
----------------------------------------------------------MA
RYIGPKAKLSRREG-TDLF-----LKSARRSLADKC----K--LD------SKPG-QHGR
I--S-------GARTSDYGTQLREKQKVKRIYG-VLERQFRRYFAEADRRK--GNTGETL
LQLLESRLDNVVYRMGFGSTRAEARQLVSHKAVTVN--GI----VANIPSQQVKAGDVVA
IREKA----KKQARIVEALSL---AEQGGMPSWVA-VDAK-KFE--GTFKQVPE-RAD--
--IAG---DINESLIVELYSR----
>gi|76811379|ref|YP_335115.1|ms2|6|76811379|C-(I)|X|X|sequence|1|76811379 30S ribosomal protein S4 [Burkholderia pseudomallei 1710b]
----------------------------------------------------------MA
RYIGPKAKLSRREG-TDLF-----LKSARRSLADKC----K--LD------SKPG-QHGR
I--S-------GARTSDYGTQLREKQKVKRIYG-VLERQFRRYFAEADRRK--GNTGETL
LQLLESRLDNVVYRMGFGSTRAEARQLVSHKAITVN--GI----VANIPSQQVKAGDVVA
IREKA----KKQARIVEALSL---AEQGGMPSWVA-VDAK-KFE--GTFKQVPE-RAD--
--IAG---DINESLIVELYSR----
>gi|126439277|ref|YP_001060725.1|ms2|6|126439277|C-(I)|X|X|sequence|1|126439277 30S ribosomal protein S4 [Burkholderia pseudomallei 668]
----------------------------------------------------------MA
RYIGPKAKLSRREG-TDLF-----LKSARRSLADKC----K--LD------SKPG-QHGR
I--S-------GARTSDYGTQLREKQKVKRIYG-VLERQFRRYFAEADRRK--GNTGETL
LQLLESRLDNVVYRMGFGSTRAEARQLVSHKAITVN--GI----VANIPSQQVKAGDVVA
IREKA----KKQARIVEALSL---AEQGGMPSWVA-VDAK-KFE--GTFKQVPE-RAD--
--IAG---DINESLIVELYSR----
>gi|53720796|ref|YP_109782.1|ms2|6|53720796|C-(I)|X|X|sequence|1|53720796 30S ribosomal protein S4 [Burkholderia pseudomallei K96243]
----------------------------------------------------------MA
RYIGPKAKLSRREG-TDLF-----LKSARRSLADKC----K--LD------SKPG-QHGR
I--S-------GARTSDYGTQLREKQKVKRIYG-VLERQFRRYFAEADRRK--GNTGETL
LQLLESRLDNVVYRMGFGSTRAEARQLVSHKAITVN--GI----VANIPSQQVKAGDVVA
IREKA----KKQARIVEALSL---AEQGGMPSWVA-VDAK-KFE--GTFKQVPE-RAD--
--IAG---DINESLIVELYSR----
>gi|78064949|ref|YP_367718.1|ms2|6|78064949|C-(I)|X|X|sequence|1|78064949 30S ribosomal protein S4 [Burkholderia sp. 383]
----------------------------------------------------------MA
RYIGPKAKLSRREG-TDLF-----LKSARRSLADKC----K--LD------SKPG-QHGR
T--S-------GARTSDYGTQLREKQKVKRIYG-VLERQFRRYFAEADRRK--GNTGENL
LQLLESRLDNVVYRMGFGSTRAEARQLVSHKSITVN--GV----VANVPSQQVKSGDVVA
IREKA----KKQARIVEALSL---AEQGGMPSWVA-VDAK-KFE--GTFKQMPE-RAE--
--IAG---DINESLIVELYSR----
>gi|83720741|ref|YP_443547.1|ms2|6|83720741|C-(I)|X|X|sequence|1|83720741 30S ribosomal protein S4 [Burkholderia thailandensis E264]
----------------------------------------------------------MA
RYIGPKAKLSRREG-TDLF-----LKSARRSLADKC----K--LD------SKPG-QHGR
T--S-------GARTSDYGTQLREKQKVKRIYG-VLERQFRRYFAEADRRK--GNTGENL
LQLLESRLDNVVYRMGFGSTRAEARQLVSHKAITVN--GI----VANIPSQQVKAGDVIS
IREKA----KKQARIVEALSL---AEQGGMPSWVA-VDAK-KFE--GTFKQVPE-RAD--
--IAG---DINESLIVELYSR----
>gi|134294468|ref|YP_001118203.1|ms2|6|134294468|C-(I)|X|X|sequence|1|134294468 30S ribosomal protein S4 [Burkholderia vietnamiensis G4]
----------------------------------------------------MIKECNVA
RYIGPKAKLSRREG-TDLF-----LKSARRSLADKC----K--LD------SKPG-QHGR
T--S-------GARTSDYGTQLREKQKVKRIYG-VLERQFRRYFAEADRRK--GNTGENL
LQLLESRLDNVVYRMGFGSTRAEARQLVSHKSITVN--GV----VANVPSQQVKAGDVIA
IREKA----KKQARIIEALSL---AEQGGMPSWVA-VDAK-KFE--GTFKQMPE-RAD--
--IAG---DINESLIVELYSR----
>gi|91785440|ref|YP_560646.1|ms2|6|91785440|C-(I)|X|X|sequence|1|91785440 30S ribosomal protein S4 [Burkholderia xenovorans LB400]
----------------------------------------------------------MA
RYIGPKAKLSRREG-TDLF-----LKSARRSLADKC----K--LD------SKPG-QHGR
T--S-------GARTSDYGTQLREKQKVKRIYG-VLERQFRRYFAEADRLK--GNTGENL
LQLLESRLDNVVYRMGFGSTRAEARQLVSHKAIMVN--GV----VSNIPSMQVKAGDVVA
VREQK----KKQARILEALSL---AEQGGLPSWVA-VDSK-KFE--GTFKQKPE-RSD--
--IAG---DINESLIVELYSR----
>gi|148244353|ref|YP_001219047.1|ms2|6|148244353|C-(I)|X|X|sequence|1|148244353 30S ribosomal protein S4 [Candidatus Vesicomyosocius okutanii HA]
----------------------------------------------------------MA
RYTGPTCKLARREG-ADLF-----LKSGIRSLDSKC----K--VT------QLPG-MHGA
S-AR-------RQKGTEYGLQLREKQKIRRIYG-ILEKQFRLYYKKASQKK--GSTGENL
LSLLECRLDNVVYRMGFASTRAEARQLVSHKSIMVN--GL----VVNIPSYQVSVNDKIS
IREKA----KKQSRIQLALEL---SGQSTQPQWLD-VDNK-TLK--GVFKNVPS-RDE--
--LPS---DIQEHLIVELYSK----
>gi|157164972|ref|YP_001467696.1|ms2|6|157164972|C-(II)|X|X|sequence|1|157164972 ribosomal protein S4 [Campylobacter concisus 13826]
----------------------------------------------------------MA
RYTGPVEKLERRLG-VSLA-----LKGE-RRLAGKS----A--LEK-RP--YAPG-QHGQ
R----------RAKISEYGLQLREKQKAKFMYG-VSEKQFRRLFQEAARRE--GNTGALL
VQLLEQRLDNVVYRMGFATTRRFARQLVTHGHILVN--GK----RVDIPSYRVEPGSKVE
VAEKS----KNNPQIVRAIDL---TAQTGIVAWVD-VEKE-KKF--GIFTRNPE-REE--
--VII---PVEERFIVELYSK----
>gi|154174170|ref|YP_001409132.1|ms2|6|154174170|C-(II)|X|X|sequence|1|154174170 ribosomal protein S4 [Campylobacter curvus 525.92]
----------------------------------------------------------MA
RYTGPVEKLERRLG-VSLA-----LKGE-RRLAGKS----A--LDK-RP--YAPG-QHGQ
R----------RAKISEYGLQLREKQKAKFMYG-ISEKQFRRLFQEAARRE--GNTGALL
VQLLEQRLDNVVYRMGFATTRRFARQLVTHGHILVN--GK----RVDIPSYRVEPGSKVE
VIEKS----KNNPQIVRAIDL---TAQTGIVGWVD-VEKD-KKF--GIFTRNPE-REE--
--VII---PIEERFIVELYSK----
>gi|118474712|ref|YP_891268.1|ms2|6|118474712|C-(II)|X|X|sequence|1|118474712 30S ribosomal protein S4 [Campylobacter fetus subsp. fetus 82-40]
----------------------------------------------------------MA
RYRGPVEKLERRLG-VSLA-----LKGE-RRLAGKS----A--LDK-RP--YAPG-QHGQ
R----------KTKISEYGLQLREKQKAKFMYG-VSEKQFRRLFSEAARRE--GNTGALL
IGLLEQRLDNVVYRMGFATTRRFARQLVTHGHILVN--GK----KVDIPSYRVTAGEKIE
VAEKS----KTNPQIVRAIEL---TNQTGIVAWVD-VEKD-KKY--GIFTRIPE-REE--
--VVI---PVEERYIVELYSK----
>gi|154148523|ref|YP_001405813.1|ms2|6|154148523|C-(II)|X|X|sequence|1|154148523 ribosomal protein S4 [Campylobacter hominis ATCC BAA-381]
----------------------------------------------------------MS
RYTGPVEKLERRLG-VDLF-----MKGE-RRLAGKS----A--LLK-RP--YAPG-QHGQ
R----------RAKVSEYGSQLREKQKAKFMYG-LSEKQFRRLFKEAARRE--GNTGEIL
VQLLEQRLDNLVYRMGFATTRRFARQLVTHGHILVD--GK----RVDIPSYSVKVGQKIE
IAEKS----KNNPQILRAVEL---TAQTGIVAWVD-VEKD-KKF--GIFTRKPE-RDE--
--IVI---PIEERFIVELYSK----
>gi|15792899|ref|NP_282722.1|ms2|6|15792899|C-(II)|X|X|sequence|1|15792899 30S ribosomal protein S4 [Campylobacter jejuni subsp. jejuni NCTC 11168]
----------------------------------------------------------MA
RYRGPVEKLERRFG-VSLA-----LKGE-RRLAGKS----A--LDK-RP--YAPG-QHGA
R----------KGKISEYGLQLREKQKAKFMYG-VSEKQFRRLFAEAARRE--GNTGVLL
IQLLEQRLDNIVYRMGFATTRRFARQLVTHGHVLVN--GK----RVDIPSFRVEAGAKIE
IIEKS----KNNPQITRAIEL---TAQTGIVAWVD-VEKD-KRF--GIFTRKPE-REE--
--VVI---PVEERFIVELYSK----
>gi|121612243|ref|YP_001001237.1|ms2|6|121612243|C-(II)|X|X|sequence|1|121612243 30S ribosomal protein S4 [Campylobacter jejuni subsp. jejuni 81-176]
----------------------------------------------------------MA
RYRGPVEKLERRFG-VSLA-----LKGE-RRLAGKS----A--LDK-RP--YAPG-QHGA
R----------KGKISEYGLQLREKQKAKFMYG-VSEKQFRRLFAEAARRE--GNTGVLL
IQLLEQRLDNVVYRMGFATTRRFARQLVTHGHVLVN--GK----RVDIPSFRVEAGAKIE
IIEKS----KNNPQITRAIEL---TAQTGIVAWVD-VEKD-KRF--GIFTRKPE-REE--
--VVI---PVEERFIVELYSK----
>gi|157415814|ref|YP_001483070.1|ms2|6|157415814|C-(II)|X|X|sequence|1|157415814 30S ribosomal protein S4 [Campylobacter jejuni subsp. jejuni 81116]
----------------------------------------------------------MA
RYRGPVEKLERRFG-VSLA-----LKGE-RRLAGKS----A--LDK-RP--YAPG-QHGA
R----------KGKISEYGLQLREKQKAKFMYG-VSEKQFRRLFAEAARRE--GNTGVLL
IQLLEQRLDNVVYRMGFATTRRFARQLVTHGHVLVN--GK----RVDIPSFRVEAGAKIE
IIEKS----KNNPQITRAIEL---TAQTGIVAWVD-VEKD-KRF--GIFTRKPE-REE--
--VVI---PVEERFIVELYSK----
>gi|57238607|ref|YP_179738.1|ms2|6|57238607|C-(II)|X|X|sequence|1|57238607 30S ribosomal protein S4 [Campylobacter jejuni RM1221]
----------------------------------------------------------MA
RYRGPVEKLERRFG-VSLA-----LKGE-RRLAGKS----A--LDK-RP--YAPG-QHGA
R----------KGKISEYGLQLREKQKAKFMYG-VSEKQFRRLFAEAARRE--GNTGVLL
IQLLEQRLDNVVYRMGFATTRRFARQLVTHGHILVN--GK----RVDIPSFRVEAGAKIE
IIEKS----KNNPQITRAIEL---TAQTGIVAWVD-VEKD-KRF--GIFTRKPE-REE--
--VVI---PVEERFIVELYSK----
>gi|153952009|ref|YP_001398874.1|ms2|6|153952009|C-(II)|X|X|sequence|1|153952009 ribosomal protein S4 [Campylobacter jejuni subsp. doylei 269.97]
----------------------------------------------------------MA
RYRGPVEKLERRFG-VSLA-----LKGE-RRLAGKS----A--LDK-RP--YAPG-QHGA
R----------KGKISEYGLQLREKQKAKFMYG-VSEKQFRRLFAEAARRE--GNTGVLL
IQLLEQRLDNVVYRMGFATTRRFARQLVTHGHVLVN--GK----RVDIPSFRVEAGAKIE
IIEKS----KNNPQITRAIEL---TAQTGIVAWVD-VEKD-KRF--GIFTRKPE-REE--
--VVI---PVEERFIVELYSK----
>gi|94676532|ref|YP_588800.1|ms2|6|94676532|C-(I)|X|X|sequence|1|94676532 ribosomal protein S4 [Baumannia cicadellinicola str. Hc (Homalodisca coagulata)]
----------------------------------------------------------MA
RYLGPKLKMSRREN-IDLF-----LKSGVRAIDSKC----K--IE------QPPG-QHGA
R----------KPRLSDYGLQLREKQKVRRIYG-ILERQFRNYYQEAARLK--GNTGESL
LQLLESRLDNVVYRMGFGATRAESRQLVSHKAIMVN--NH----IVNIASYQVAINDKIS
IRDKA----KKQSRIRASLEL---AEQREKPTWLE-VDIV-KME--GIFKKIPE-RIH--
--LSA---HINEHMIVELYSK----
>gi|33519682|ref|NP_878514.1|ms2|6|33519682|C-(I)|X|X|sequence|1|33519682 30S ribosomal protein S4 [Candidatus Blochmannia floridanus]
----------------------------------------------------------MA
KYVGPKLKLSRREN-TDLF-----LKSGIRSIDSKC----Q--FD------HAPG-QHSI
R----------KSRLSDYGVQLREKQKVKRMYG-ILENQFANYYRKSASMK--GNTGEIL
LQLLESRLDNVVYRMGFGSTRAESRQLVSHKSIIVN--DC----IVNIASYQVVPNTVIQ
VYKKS----HNQSRIYAALEI--AEQQRESVPWIE-VDSA-KLK--GIFKRRPE-RSE--
--LSA---NINEHLIVELYSK----
>gi|71891998|ref|YP_277728.1|ms2|6|71891998|C-(I)|X|X|sequence|1|71891998 30S ribosomal protein S4 [Candidatus Blochmannia pennsylvanicus str. BPEN]
----------------------------------------------------------MA
KYLGPKLKLSRREG-TDLF-----LKSGIRAIDSKC----K--LD------QPPG-QHNM
R----------KSRFSDYGIQLREKQKVRRIYG-ILERQFSNYYKRAARIK--GNTGENL
LKLLESRLDNTVYRMGFGATRAEARQLVSHKSIMVE--NR----IVNIASYQVVPNTVIK
IHKKS----HKQSRIRASLEL--SEQQREKLAWIE-VDPI-KLQ--GLFKRYPE-RSE--
--LSA---NIDEHLIIELYSK----
>gi|116335038|ref|YP_802533.1|ms2|6|116335038|C-(I)|X|X|sequence|1|116335038 ribosomal protein S4 [Candidatus Carsonella ruddii PV]
----------------------------------------------------------MT
KKKSKNIKFCRREG-ENLE-----FFSEKKYLEKSR----S---N------LTPG-ENGT
E----------KGKVSDFGLILRTKQKIKRYYC-IFEKEFKKIYFIIKKNF---FNNIDL
INFLERRLDNVIYRFNFSISRKESRQLIIHGNVFVN--YF----KNKIPSYLLSPGDVIT
INKKF----LLKKYLYDYKNI-------LFVNWLY-NKYF-DGY--GIFLSFSN-KNL--
----F---NLNKNLILDIYK-----
>gi|71083832|ref|YP_266552.1|ms2|6|71083832|C-(IV)_out|X|X|sequence|1|71083832 30S ribosomal protein S4 [Candidatus Pelagibacter ubique HTCC1062]
----------------------------------------------------------MT
KRISAKHKIDRRLK-INLW-----GRPK-----------SP--FNK-RD--YGPG-QHGQ
G--R-------KGKPSDYGIQLQAKQKLKGYYGNINERQFRNIYKKATMLK--GDTGENL
IGLLERRLDSVVYRARFSTTVFSARQLINHGHVRVN--GK----KVNIGSYVVKEEDIIE
IRDKS----KQLAIIDIALAS----KERETPEYIN-LDEK-NKK--VTFVRTPK-FDEVP
--YPV---IMEPNLVIEYYSR----
>gi|118602237|ref|YP_903452.1|ms2|6|118602237|C-(I)|X|X|sequence|1|118602237 ribosomal protein S4 [Candidatus Ruthia magnifica str. Cm (Calyptogena magnifica)]
----------------------------------------------------------MA
RYTGPTCKLARREG-TDLF-----LKSGIRSLDSKC----N--VT------QLPG-MHGA
N-AR-------RQKGTEYGLQLREKQKVRRIYG-ILEKQFRLYYKKASQKK--GSTGENL
LSLLECRLDNVVYRMGFGSTRAEARQLVSHKSILMN--GL----VVNIPSYQVSVNDEIS
IREKA----KKQSRIQLALEL---AEQSTQPQWLD-IDHK-ALK--GVFKNVPA-RDE--
--LSS---DIQEHLIVELYSK----
>gi|167647476|ref|YP_001685139.1|ms2|6|167647476|C-(IV)_out|X|X|sequence|1|167647476 RNA-binding S4 domain protein [Caulobacter sp. K31]
----------------------------------------------------------MS
KRHSAKYKIDRRMG-ENLW-----GRPK-----------SP--VNQ-RS--YGPG-QHGQ
R--R-------KQKVSDFGLQLRAKQKLKGYYGNLTEKQFSRTYEEAARRK--GNTAENL
VGLLESRLDAIVYRAKFVPTVFAARQFVNHGHVTVN--GK----RVNIASYRCKIGDVIA
VREKS----RNMALVLEAVAS----SERDFCEYIT-VDAK-GLE--ASFIRVPE-LSEVP
--YPV---KMEPNLVVEFYAS----
>gi|16126750|ref|NP_421314.1|ms2|6|16126750|C-(IV)_out|X|X|sequence|1|16126750 30S ribosomal protein S4 [Caulobacter crescentus CB15]
----------------------------------------------------------MS
KRHSAKYKIDRRMG-ENLW-----GRPK-----------SP--VNS-RS--YGPG-QHGQ
R--R-------KSKVSDFGLQLRAKQKLKGYYGNLTEKQFSRTYEEAARRK--GNTSENL
IALLESRLDAIVYRAKFVPTVFAARQFVNHGHVTVN--GK----RVNIPSYRCKAGDVIQ
VREKS----RNMALVLEAVAS----NERDFAEYVS-VDAK-SLS--ATFVRAPE-LSEVP
--YPV---KMEPNLVVEFYAS----
>gi|34499616|ref|NP_903831.1|ms2|6|34499616|C-(I)|X|X|sequence|1|34499616 30S ribosomal protein S4 [Chromobacterium violaceum ATCC 12472]
----------------------------------------------------------MA
RYIGPKCKLARREG-TDLF-----LKSARRALDSKC----K--LD------AAPG-QHGA
R----------RGRLSDYGVQLREKQKIRRIYG-VLERQFRNYFAEAVRRK--GSTGENL
LKLLESRLDNVVYRMGFGSTRAEARQLVSHKAIVVN--GQ----VVNIPSYQVKAGDVVS
VREKA----KKQARIVEGLAL---AEQGGFPSWVS-VDSK-KME--GTFKSAPE-RSE--
--LSS---DINEQLVVEFYSK----
>gi|92112578|ref|YP_572506.1|ms2|6|92112578|C-(I)|X|X|sequence|1|92112578 ribosomal protein S4 [Chromohalobacter salexigens DSM 3043]
----------------------------------------------------------MA
RYIGPKCKLSRREG-TDLF-----LKSGVTPFEKKC----K--SE------QIPG-VHGQ
R----------RQRLSDYGLQLREKQKVRRMYG-VLEKQFRNYYKEAARLK--GATGELL
LQLLESRLDNVVYRMGFGSTRSEARQLVSHKAIAVN--GR----TVNVASYQVKPGDVVS
VREKA----KNQARIQNALGI---AANRGDVAWID-VDSK-KME--GTFKAVPE-RGD--
--LSA---DINENLIVELYSK----
>gi|157148871|ref|YP_001456190.1|ms2|6|157148871|C-(I)|X|X|sequence|1|157148871 hypothetical protein CKO_04709 [Citrobacter koseri ATCC BAA-895]
----------------------------------------------------------MA
RYLGPKLKLSRREG-TDLF-----LKSGVRAIDTKC----K--IE------QAPG-QHGA
R----------KPRLSDYGVQLREKQKVRRIYG-VLERQFRNYYKEAARLK--GNTGENL
LALLEGRLDNVVYRMGFGATRAEARQLVSHKAIMVN--GR----VVNIASYQVSPNDVVS
IREKA----KKQSRVKAALEL---AEQREKPTWLE-VDAG-KME--GTFKRKPE-RSD--
--LSA---DINEHLIVELYSK----
>gi|71277977|ref|YP_267375.1|ms2|6|71277977|C-(I)|X|X|sequence|1|71277977 ribosomal protein S4 [Colwellia psychrerythraea 34H]
----------------------------------------------------------MA
RYLGPKLKLSRREG-TDLF-----LKSGVRAIDTKC----K--IE------TIPG-QHGA
R----------RGRLSDYGVQLREKQKVRRIFG-VLEKQFSNYYKEAARQK--GNTGENL
LQLLETRLDNVVYRMGYASTRAEARQLVSHKAIVVN--GV----VVNIPSFTVKAEDTVS
VREKS----KTQARIIAALEL---ADQREKPLWVE-VDTK-KLE--GVFKRVPD-RAD--
--LSA---EINEQLIVELYSK----
>gi|161831288|ref|YP_001596209.1|ms2|6|161831288|C-(I)|X|X|sequence|1|161831288 ribosomal protein S4 [Coxiella burnetii RSA 331]
----------------------------------------------------------MA
RYLGPKCRLSRREK-TDLQ-----LKSGIRAIDSKC----N--IE------RIPG-MHWQ
R----------RGRTTDYGVQLRMKQMIKRYYD-VLEKQFANYYKQADRLK--GSTGDNL
LKLLESRLDNVVYRMGFAATRAEARQLISHKAILVN--GE----VVNIPSYQVKPGDIIE
VRSRA----KGQLRIKGALEL---AQQRAPISWIE-VDTK-KMT--GTFKEQPD-VAE--
--LPA---EFKVNLVVELYSK----
>gi|154706831|ref|YP_001425158.1|ms2|6|154706831|C-(I)|X|X|sequence|1|154706831 ribosomal protein S4 [Coxiella burnetii Dugway 5J108-111]
----------------------------------------------------------MA
RYLGPKCRLSRREK-TDLQ-----LKSGIRAIDSKC----N--IE------RIPG-MHWQ
R----------RGRTTDYGVQLRMKQMIKRYYD-VLEKQFANYYKQADRLK--GSTGDNL
LKLLESRLDNVVYRMGFAATRAEARQLISHKAILVN--GE----VVNIPSYQVKPGDIIE
VRSRA----KGQLRIKGALEL---AQQRAPISWIE-VDTK-KMT--GTFKEQPD-VAE--
--LPA---EFKVNLVVELYSK----
>gi|29653614|ref|NP_819306.1|ms2|6|29653614|C-(I)|X|X|sequence|1|29653614 30S ribosomal protein S4 [Coxiella burnetii RSA 493]
----------------------------------------------------------MA
RYLGPKCRLSRREK-TDLQ-----LKSGIRAIDSKC----N--IE------RIPG-MHWQ
R----------RGRTTDYGVQLRMKQMIKRYYD-VLEKQFANYYKQADRLK--GSTGDNL
LKLLESRLDNVVYRMGFAATRAEARQLISHKAILVN--GE----VVNIPSYQVKPGDIIE
VRSRA----KGQLRIKGALEL---AQQRAPISWIE-VDTK-KMT--GTFKEQPD-VAE--
--LPA---EFKVNLVVELYSK----
>gi|94312223|ref|YP_585433.1|ms2|6|94312223|C-(I)|X|X|sequence|1|94312223 30S ribosomal protein S4 [Ralstonia metallidurans CH34]
----------------------------------------------------------MA
RYIGPKAKLSRREG-TDLF-----LKSARRSLADKC----K--LD------SKPG-QHGR
T--S-------GARTSDYGNQLREKQKVKRIYG-VLERQFRRYFAEADRRK--GNTGENL
LQLLESRLDNVVYRMGFGSTRAEARQLVSHKAILVN--GE----TLNVPSAQIKSGDIVS
VREQS----KKQVRIAEALSL---AEQSGFPTWVA-VDAK-KFE--GTYKQAPD-RAD--
--ISG---DINESLIVELYSR----
>gi|113869406|ref|YP_727895.1|ms2|6|113869406|C-(I)|X|X|sequence|1|113869406 30S ribosomal protein S4 [Ralstonia eutropha H16]
----------------------------------------------------------MA
RYTGPKAKLSRREG-TDLF-----LKSARRSLADKC----K--LD------SKPG-QHGR
T--S-------GARTSDYGNQLREKQKVKRIYG-VLERQFRRYFAEADRRK--GNTGENL
LQLLESRLDNVVYRMGFGSTRAEARQLVSHKAILVN--GQ----TLNVPSAQIKSGDVVT
IREQS----KKQVRIAEALSL---AEQSGFPTWVA-VDSK-KFE--GTFKQVPD-RAD--
--ISG---DINESLIVELYSR----
>gi|73542839|ref|YP_297359.1|ms2|6|73542839|C-(I)|X|X|sequence|1|73542839 30S ribosomal protein S4 [Ralstonia eutropha JMP134]
----------------------------------------------------------MA
RYTGPKAKLSRREG-TDLF-----LKSARRSLADKC----K--LD------SKPG-QHGR
T--S-------GARTSDYGNQLREKQKVKRIYG-VLERQFRRYFAEADRRK--GNTGEKL
LQLLESRLDNVVYRMGFGSTRAEARQLVSHKAILVN--GQ----TLNVPSAQIKSGDVIT
IREQS----KKQVRIAEALSL---AEQSGFPTWVA-VDAK-KFE--GTFKQVPD-RAD--
--ISG---DINESLIVELYSR----
>gi|71905986|ref|YP_283573.1|ms2|6|71905986|C+|X|X|sequence|1|71905986 30S ribosomal protein S4 [Dechloromonas aromatica RCB]
----------------------------------------------------------MA
RNLDPKCRQCRREG-EKLF-----LKGE-KCFTDKC----A--IER-RS--YAPG-QHGQ
K--S-------GARLSDYGVHLRAKQKIRRVYG-VLEGQFRKTFAEADRRK--GQTGENL
LQLLEARLDSVAYRMGFGASRSESRQVVRHNGILVN--GK----RVNIPSFIVKPGDVVQ
LTDRA----RASLRCKAALEA---AESRGFPEWIS-VDVK-EGK--GTFKAMPQ-RSE--
--LPA---TLNEGLVIELYSK----
>gi|160896494|ref|YP_001562076.1|ms2|6|160896494|C-(I)|X|X|sequence|1|160896494 ribosomal protein S4 [Delftia acidovorans SPH-1]
----------------------------------------------------------MA
RYIGPKAKLSRREG-TDLF-----LKSARRSIADKS----K--FD------TKPG-QHGR
T--S-------GQRTSDFGLQLREKQKVKRMYG-VLEKQFRRYFEAADKKK--GNTGANL
LSLLESRLDNVVYRMGFGSTRSEARQLVSHKAITVN--GQ----SVNIPSYMVKVGDVVA
VREKS----KKQARIVEALQL---AGQVGFPAWVE-VSAD-KAE--GTFKKSPD-RDE--
--FGA---DINESLIVELYSR----
>gi|158520749|ref|YP_001528619.1|ms2|6|158520749|C+|X|X|sequence|1|158520749 RNA-binding S4 domain protein [Desulfococcus oleovorans Hxd3]
----------------------------------------------------------MG
RYRESVCRLCRREN-LKLF-----LKGD-RCFSDKC----A--FDR-RG--YPPG-EHGQ
L----------RPKFSGYGIQLREKQKVKRMYG-LSEGQFRRVFAEADRRK--GITGSTL
LVLLESRLDNAVYRLGFVNSRTQGRQLIRHNHFLVN--GK----NVDIPSYVLSPGDVIE
VREKS----RNMQVIDESLAA---VERRGVPQWLS-LEKE-NKR--GVVKNLPV-RED--
--ITI---PIQEQLIVELYSK----
>gi|51245003|ref|YP_064887.1|ms2|6|51245003|C+|X|X|sequence|1|51245003 30S ribosomal protein S4 [Desulfotalea psychrophila LSv54]
----------------------------------------------------------MA
RNIGAVCRRCRREN-LKLF-----LKGD-RCYSDKC----S--FER-RA--FAPG-QHGQ
A--R-------FKKVSDYAVQLREKQKVKSMYG-VLEAQFRLTFEKAEAQK--GVAGENL
LILLERRLDNAVFRAGFASSRTQARQIVRHKHILIN--GK----RVDIPSYQVSEGDVIS
LREKS----RANAGVVDNLEA---VVRRGVPTWLE-LDKD-NFK--ASVKALPN-REE--
--ITM---PIQERLIVELYSKN---
>gi|78357275|ref|YP_388724.1|ms2|6|78357275|C+|X|X|sequence|1|78357275 30S ribosomal protein S4 [Desulfovibrio desulfuricans G20]
----------------------------------------------------------MA
KYNDSKCRICRREG-GKLF-----LKGD-RCYTDKC----A--FDR-RP--YAPG-QHGR
A----------RKKNSDYAVQLREKQKVRRMYG-LLEKQFHSYFVKADMSK--GVTGSNL
LSILERRLDNVIYRLGFANSRSQARQMVRHGIFTVN--GR----KATIPSIQVKVGDVIE
VREKN----RKMPVIAEAQEV---IARRGCPSWLE-ADGP-NFR--GVVKALPQ-RED--
--IQF---PMSEQLIVELYSK----
>gi|120602784|ref|YP_967184.1|ms2|6|120602784|C+|X|X|sequence|1|120602784 30S ribosomal protein S4 [Desulfovibrio vulgaris subsp. vulgaris DP4]
----------------------------------------------------------MA
KYTDAKCRQCRREG-TKLF-----LKGD-RCFTDKC----A--FDR-RP--YAPG-QHGR
A----------RKKVSDYAVQLREKQKVRRMYG-ILEQQFHAYFTKADMAK--GVTGANL
LSLLERRLDNVIYRLGFANSRNQARQLVRHGIFTLN--GR----KVNIPSLQVRIGDTIE
VPEKS----RKIPVLAEAQEV---IARRGCPAWLE-ADGA-NFR--GVVKALPQ-RED--
--IQF---PINEHLIVELYSK----
>gi|46579739|ref|YP_010547.1|ms2|6|46579739|C+|X|X|sequence|1|46579739 30S ribosomal protein S4 [Desulfovibrio vulgaris subsp. vulgaris str. Hildenborough]
----------------------------------------------------------MA
KYTDAKCRQCRREG-TKLF-----LKGD-RCFTDKC----A--FDR-RP--YAPG-QHGR
A----------RKKVSDYAVQLREKQKVRRMYG-ILEQQFHAYFTKADMAK--GVTGANL
LSLLERRLDNVIYRLGFANSRNQARQLVRHGIFTLN--GR----KVNIPSLQVRIGDTIE
VPEKS----RKIPVLAEAQEV---IARRGCPAWLE-ADGA-NFR--GVVKALPQ-RED--
--IQF---PINEHLIVELYSK----
>gi|146329810|ref|YP_001210128.1|ms2|6|146329810|C-(I)|X|X|sequence|1|146329810 30S ribosomal protein S4 [Dichelobacter nodosus VCS1703A]
----------------------------------------------------------MA
RYIGPKCRLARREG-VDLE-----LKSGVRPSESKC----N--MN------AAPG-QHGG
R----------RGRLSDYGGQLREKQKLKRTYG-VLERQFRNYYKKAVQQK--GSTGENL
LILLEQRLDNVVYRMGYGSTRAEARQLVSHGAIEVN--GQ----RVTIASYQVQAEDIVS
VREQS----RKQIRIQSALEI---AKQRGFVDWIE-VDAA-KMS--GQFKRVPE-RID--
--LSA---DINESLVVELYSK----
>gi|159045488|ref|YP_001534282.1|ms2|6|159045488|C-(IV)_out|X|X|sequence|1|159045488 RNA-binding S4 domain protein [Dinoroseobacter shibae DFL 12]
----------------------------------------------------------MT
KRTSAKYKIDRRMG-ENIW-----GRPK-----------SP--VNR-RE--YGPG-QHGQ
R--R-------KQKMSDFGLQLRAKQKLKGYYGDLTEKQFRRIYAEAERVK--GDTGENL
IGLLERRLDAVVYRAKFVPTVFAARQFVNHGHVLVN--GE----RVNIPSYRVKEGDVIE
VREKS----RQMAALLEATQL----PERDVPDYVD-ADHN-KMK--ATFVRTPG-LADVP
--YPV---MMEPNLVIEYYAQN---
>gi|73666827|ref|YP_302843.1|ms2|6|73666827|C-(IV)_out|X|X|sequence|1|73666827 30S ribosomal protein S4 [Ehrlichia canis str. Jake]
------------------------------------------------------------
MAVQRKYRASRRLG-VSLW-----GRSK-----------DP--FNT-RN--YPPG-QHGN
M--G-------YKKPSDFGKQFAAHKKFKFYYA-ISSKQMRNVFLKAYKKR--GDTGDNF
VGLLESRLSSILYNSGLVPTIFSARQLISHKHVLVN--GK----TVNISSYIVKVGDVVT
LKEKA----KNLPAVIAAIQS----QEHKVPDYLE-VDTQ-EKS--VRYLRVPK-YCEVP
--YPA---TMEVNLVIEFYSR----
>gi|88657888|ref|YP_507703.1|ms2|6|88657888|C-(IV)_out|X|X|sequence|1|88657888 30S ribosomal protein S4 [Ehrlichia chaffeensis str. Arkansas]
------------------------------------------------------------
MVIQRKYRASRRLG-VNLW-----GRSK-----------DP--FNT-RN--YPPG-QHGG
M--G-------YKKPSDFGKQFAAHKKFKFYYA-INSKQMRNIFLKAYKKR--GDTGDNF
VGLLESRLSSVLYNSGLVPTIFSARQLISHKHVLVN--GK----TVNISSYVVKVGDVVT
LKEKA----KNLPAVVFAVQS----QEQKVPDYLE-VDTQ-EKS--IRYLRVPK-YCEVP
--YPA---TMEVNLVIEFYSR----
>gi|58616917|ref|YP_196116.1|ms2|6|58616917|C-(IV)_out|X|X|sequence|1|58616917 30S ribosomal protein S4 [Ehrlichia ruminantium str. Gardel]
------------------------------------------------------------
MVIQRKYRASRRLG-VSLW-----GRSK-----------DP--FNT-RN--YPPG-QHGN
M--G-------YKKPSDFGKQFGAHKKFKFYYA-ISSKQMRNMFLKAYKKK--GDTGDNF
VGLLESMLSSVLYNSGLVPTIFSARQLISHKHVLVN--GK----VVNISSYSVKPGDTIK
LREKA----VNLPSVLAAIDA----QEQKVPDYLE-VDVK-ERS--VKYLRVPK-YYEVP
--YPA---NMEVNLVIEFYSR----
>gi|57238927|ref|YP_180063.1|ms2|6|57238927|C-(IV)_out|X|X|sequence|1|57238927 30S ribosomal protein S4 [Ehrlichia ruminantium str. Welgevonden]
------------------------------------------------------------
MVIQRKYRASRRLG-VSLW-----GRSK-----------DP--FNT-RN--YPPG-QHGN
M--G-------YKKPSDFGKQFGAHKKFKFYYA-ISSKQMRNMFLKAYKKK--GDTGDNF
VGLLESMLSSVLYNSGLVPTIFSARQLISHKHVLVN--GK----VVNISSYSVKPGDTIK
LREKA----VNLPPVLAAIDA----QEQKVPDYLE-VDVK-ERS--VKYLRVPK-YYEVP
--YPA---NMEVNLVIEFYSR----
>tax|750003|gi|58578860|ref|YP_197072.1|ms2|6|58578860|C-(IV)_out|X|X|sequence|1|58578860 30S ribosomal protein S4 [Ehrlichia ruminantium str. Welgevonden]
------------------------------------------------------------
MVIQRKYRASRRLG-VSLW-----GRSK-----------DP--FNT-RN--YPPG-QHGN
M--G-------YKKPSDFGKQFGAHKKFKFYYA-ISSKQMRNMFLKAYKKK--GDTGDNF
VGLLESMLSSVLYNSGLVPTIFSARQLISHKHVLVN--GK----VVNISSYSVKPGDTIK
LREKA----VNLPPVLAAIDA----QEQKVPDYLE-VDVK-ERS--VKYLRVPK-YYEVP
--YPA---NMEVNLVIEFYSR----
>gi|156932259|ref|YP_001436175.1|ms2|6|156932259|C-(I)|X|X|sequence|1|156932259 hypothetical protein ESA_00030 [Enterobacter sakazakii ATCC BAA-894]
----------------------------------------------------------MA
RYLGPKLKLSRREG-TDLF-----LKSGVRAIDTKC----K--IE------QAPG-QHGA
R----------KPRLSDYGVQLREKQKVRRIYG-VLERQFRNYYKEAARLK--GNTGENL
LALLEGRLDNVVYRMGFGATRAEARQLVSHKAIMVN--GR----VVNIASYQVSPNDVVS
VREKA----KKQSRVKAALEL---AEQREKPTWLE-VDAG-KME--GTFKRKPE-RTD--
--LSA---DINEHLIVELYSK----
>gi|146313361|ref|YP_001178435.1|ms2|6|146313361|C-(I)|X|X|sequence|1|146313361 30S ribosomal protein S4 [Enterobacter sp. 638]
----------------------------------------------------------MA
RYLGPKLKLSRREG-TDLF-----LKSGVRAIDTKC----K--IE------QAPG-QHGA
R----------KPRLSDYGVQLREKQKVRRTYG-VLERQFRNYYKEAARLK--GNTGENL
LALLEGRLDNVVYRMGFGATRAESRQLVSHKAIMVN--GR----VVNIASYQVKANDVVC
IREKA----KKQSRVKAALEL---AEQREKPTWLE-VDAS-KME--GTFKRQPE-RSD--
--LSA---DINEHLIVELYSK----
>gi|188535254|ref|YP_001909051.1|ms2|6|188535254|C-(I)|X|X|sequence|1|188535254 30S ribosomal protein S4 [Erwinia tasmaniensis]
----------------------------------------------------------MA
RYLGPKLKLSRREG-TDLF-----LKSGVRAIDTKC----K--IE------QAPG-QHGA
R----------KPRLSDYGVQLREKQKVRRTYG-VLERQFRNYYKEAARLK--GNTGENL
LALLEGRLDNVVYRMGFGATRAESRQLVSHKSIMVN--GR----VVSIASYQVTPNDVVS
IREKA----KKQSRVKAALEL---AEQREKPTWLE-VDAT-KME--GVFKRIPE-RTD--
--LSA---DINEHLIVELYSK----
>gi|85373950|ref|YP_458012.1|ms2|6|85373950|C-(IV)_out|X|X|sequence|1|85373950 30S ribosomal protein S4 [Erythrobacter litoralis HTCC2594]
----------------------------------------------------------MS
KRKSAKYKLDRRMG-ENIW-----GRPN-----------SP--VNK-RS--YGPG-QHGQ
R--R-------KGKTSDFGLQLRAKQKLKGYYGDVTEKQFRRTYAEASRMK--GDTGQNL
IGLLEQRLDMVVYRAKFAPTVFAARQIVNHGHIYVN--GV----KTNIPSARVKVGDVIS
LGNKA----KEMALVIEAQSL----PEREIPDYVA-PD-G-NDK--VTFTRVPK-LDEVP
--YPV---TMEPNLVVEFYSR----
>gi|89110714|ref|AP_004494.1|ms2|6|89110714|C-(I)|X|X|sequence|1|89110714 30S ribosomal subunit protein S4 [Escherichia coli W3110]
----------------------------------------------------------MA
RYLGPKLKLSRREG-TDLF-----LKSGVRAIDTKC----K--IE------QAPG-QHGA
R----------KPRLSDYGVQLREKQKVRRIYG-VLERQFRNYYKEAARLK--GNTGENL
LALLEGRLDNVVYRMGFGATRAEARQLVSHKAIMVN--GR----VVNIASYQVSPNDVVS
IREKA----KKQSRVKAALEL---AEQREKPTWLE-VDAG-KME--GTFKRKPE-RSD--
--LSA---DINEHLIVELYSK----
>gi|91212723|ref|YP_542709.1|ms2|6|91212723|C-(I)|X|X|sequence|1|91212723 30S ribosomal protein S4 [Escherichia coli UTI89]
----------------------------------------------------------MA
RYLGPKLKLSRREG-TDLF-----LKSGVRAIDTKC----K--IE------QAPG-QHGA
R----------KPRLSDYGVQLREKQKVRRIYG-VLERQFRNYYKEAARLK--GNTGENL
LALLEGRLDNVVYRMGFGATRAEARQLVSHKAIMVN--GR----VVNIASYQVSPNDVVS
IREKA----KKQSRVKAALEL---AEQREKPTWLE-VDAG-KME--GTFKRKPE-RSD--
--LSA---DINEHLIVELYSK----
>gi|170683332|ref|YP_001745558.1|ms2|6|170683332|C-(I)|X|X|sequence|1|170683332 ribosomal protein S4 [Escherichia coli SECEC SMS-3-5]
----------------------------------------------------------MA
RYLGPKLKLSRREG-TDLF-----LKSGVRAIDTKC----K--IE------QAPG-QHGA
R----------KPRLSDYGVQLREKQKVRRIYG-VLERQFRNYYKEAARLK--GNTGENL
LALLEGRLDNVVYRMGFGATRAEARQLVSHKAIMVN--GR----VVNIASYQVSPNDVVS
IREKA----KKQSRVKAALEL---AEQREKPTWLE-VDAG-KME--GTFKRKPE-RSD--
--LSA---DINEHLIVELYSK----
>gi|15803823|ref|NP_289857.1|ms2|6|15803823|C-(I)|X|X|sequence|1|15803823 30S ribosomal protein S4 [Escherichia coli O157:H7 EDL933]
----------------------------------------------------------MA
RYLGPKLKLSRREG-TDLF-----LKSGVRAIDTKC----K--IE------QAPG-QHGA
R----------KPRLSDYGVQLREKQKVRRIYG-VLERQFRNYYKEAARLK--GNTGENL
LALLEGRLDNVVYRMGFGATRAEARQLVSHKAIMVN--GR----VVNIASYQVSPNDVVS
IREKA----KKQSRVKAALEL---AEQREKPTWLE-VDAG-KME--GTFKRKPE-RSD--
--LSA---DINEHLIVELYSK----
>gi|15833415|ref|NP_312188.1|ms2|6|15833415|C-(I)|X|X|sequence|1|15833415 30S ribosomal protein S4 [Escherichia coli O157:H7 str. Sakai]
----------------------------------------------------------MA
RYLGPKLKLSRREG-TDLF-----LKSGVRAIDTKC----K--IE------QAPG-QHGA
R----------KPRLSDYGVQLREKQKVRRIYG-VLERQFRNYYKEAARLK--GNTGENL
LALLEGRLDNVVYRMGFGATRAEARQLVSHKAIMVN--GR----VVNIASYQVSPNDVVS
IREKA----KKQSRVKAALEL---AEQREKPTWLE-VDAG-KME--GTFKRKPE-RSD--
--LSA---DINEHLIVELYSK----
>gi|16131175|ref|NP_417755.1|ms2|6|16131175|C-(I)|X|X|sequence|1|16131175 30S ribosomal subunit protein S4 [Escherichia coli K12]
----------------------------------------------------------MA
RYLGPKLKLSRREG-TDLF-----LKSGVRAIDTKC----K--IE------QAPG-QHGA
R----------KPRLSDYGVQLREKQKVRRIYG-VLERQFRNYYKEAARLK--GNTGENL
LALLEGRLDNVVYRMGFGATRAEARQLVSHKAIMVN--GR----VVNIASYQVSPNDVVS
IREKA----KKQSRVKAALEL---AEQREKPTWLE-VDAG-KME--GTFKRKPE-RSD--
--LSA---DINEHLIVELYSK----
>gi|157162770|ref|YP_001460088.1|ms2|6|157162770|C-(I)|X|X|sequence|1|157162770 ribosomal protein S4 [Escherichia coli HS]
----------------------------------------------------------MA
RYLGPKLKLSRREG-TDLF-----LKSGVRAIDTKC----K--IE------QAPG-QHGA
R----------KPRLSDYGVQLREKQKVRRIYG-VLERQFRNYYKEAARLK--GNTGENL
LALLEGRLDNVVYRMGFGATRAEARQLVSHKAIMVN--GR----VVNIASYQVSPNDVVS
IREKA----KKQSRVKAALEL---AEQREKPTWLE-VDAG-KME--GTFKRKPE-RSD--
--LSA---DINEHLIVELYSK----
>gi|157156792|ref|YP_001464764.1|ms2|6|157156792|C-(I)|X|X|sequence|1|157156792 ribosomal protein S4 [Escherichia coli E24377A]
----------------------------------------------------------MA
RYLGPKLKLSRREG-TDLF-----LKSGVRAIDTKC----K--IE------QAPG-QHGA
R----------KPRLSDYGVQLREKQKVRRIYG-VLERQFRNYYKEAARLK--GNTGENL
LALLEGRLDNVVYRMGFGATRAEARQLVSHKAIMVN--GR----VVNIASYQVSPNDVVS
IREKA----KKQSRVKAALEL---AEQREKPTWLE-VDAG-KME--GTFKRKPE-RSD--
--LSA---DINEHLIVELYSK----
>gi|170082816|ref|YP_001732136.1|ms2|6|170082816|C-(I)|X|X|sequence|1|170082816 30S ribosomal subunit protein S4 [Escherichia coli str. K-12 substr. DH10B]
----------------------------------------------------------MA
RYLGPKLKLSRREG-TDLF-----LKSGVRAIDTKC----K--IE------QAPG-QHGA
R----------KPRLSDYGVQLREKQKVRRIYG-VLERQFRNYYKEAARLK--GNTGENL
LALLEGRLDNVVYRMGFGATRAEARQLVSHKAIMVN--GR----VVNIASYQVSPNDVVS
IREKA----KKQSRVKAALEL---AEQREKPTWLE-VDAG-KME--GTFKRKPE-RSD--
--LSA---DINEHLIVELYSK----
>gi|170018468|ref|YP_001723422.1|ms2|6|170018468|C-(I)|X|X|sequence|1|170018468 ribosomal protein S4 [Escherichia coli ATCC 8739]
----------------------------------------------------------MA
RYLGPKLKLSRREG-TDLF-----LKSGVRAIDTKC----K--IE------QAPG-QHGA
R----------KPRLSDYGVQLREKQKVRRIYG-VLERQFRNYYKEAARLK--GNTGENL
LALLEGRLDNVVYRMGFGATRAEARQLVSHKAIMVN--GR----VVNIASYQVSPNDVVS
IREKA----KKQSRVKAALEL---AEQREKPTWLE-VDAG-KME--GTFKRKPE-RSD--
--LSA---DINEHLIVELYSK----
>gi|26249881|ref|NP_755921.1|ms2|6|26249881|C-(I)|X|X|sequence|1|26249881 30S ribosomal protein S4 [Escherichia coli CFT073]
----------------------------------------------------------MA
RYLGPKLKLSRREG-TDLF-----LKSGVRAIDTKC----K--IE------QAPG-QHGA
R----------KPRLSDYGVQLREKQKVRRIYG-VLERQFRNYYKEAARLK--GNTGENL
LALLEGRLDNVVYRMGFGATRAEARQLVSHKAIMVN--GR----VVNIASYQVSPNDVVS
IREKA----KKQSRVKAALEL---AEQREKPTWLE-VDAG-KME--GTFKRKPE-RSD--
--LSA---DINEHLIVELYSK----
>gi|117625578|ref|YP_858901.1|ms2|6|117625578|C-(I)|X|X|sequence|1|117625578 30S ribosomal protein S4 [Escherichia coli APEC O1]
----------------------------------------------------------MA
RYLGPKLKLSRREG-TDLF-----LKSGVRAIDTKC----K--IE------QAPG-QHGA
R----------KPRLSDYGVQLREKQKVRRIYG-VLERQFRNYYKEAARLK--GNTGENL
LALLEGRLDNVVYRMGFGATRAEARQLVSHKAIMVN--GR----VVNIASYQVSPNDVVS
IREKA----KKQSRVKAALEL---AEQREKPTWLE-VDAG-KME--GTFKRKPE-RSD--
--LSA---DINEHLIVELYSK----
>gi|110643535|ref|YP_671265.1|ms2|6|110643535|C-(I)|X|X|sequence|1|110643535 30S ribosomal protein S4 [Escherichia coli 536]
----------------------------------------------------------MA
RYLGPKLKLSRREG-TDLF-----LKSGVRAIDTKC----K--IE------QAPG-QHGA
R----------KPRLSDYGVQLREKQKVRRIYG-VLERQFRNYYKEAARLK--GNTGENL
LALLEGRLDNVVYRMGFGATRAEARQLVSHKAIMVN--GR----VVNIASYQVSPNDVVS
IREKA----KKQSRVKAALEL---AEQREKPTWLE-VDAG-KME--GTFKRKPE-RSD--
--LSA---DINEHLIVELYSK----
>gi|118496876|ref|YP_897926.1|ms2|6|118496876|C-(I)|X|X|sequence|1|118496876 30S ribosomal protein S4 [Francisella tularensis subsp. novicida U112]
----------------------------------------------------------MA
RYLGPKCKLSRREG-TDLF-----LKSGVKANDEKC----K--MN------TAPG-QHGA
R----------RARLSDYGLQLREKQKVRRMYG-ILEGQFKKYYVEASRRK--GNTGATL
LELLESRLDNVVYRMGFAATRAEARQLVVHKGIMVN--GH----TCNVPSAQVKAGDVVA
VREKA----KKQLRIQNAVEL---AKHRKELSWID-VNTD-SLE--GTMKSSPD-RSE--
--LSA---DINEQLIIELYSK----
>gi|167626783|ref|YP_001677283.1|ms2|6|167626783|C-(I)|X|X|sequence|1|167626783 30S ribosomal protein S4 [Francisella philomiragia subsp. philomiragia ATCC 25017]
----------------------------------------------------------MA
RYLGPKCKLSRREG-TDLF-----LKSGVKANDEKC----K--MN------TAPG-QHGA
R----------RARLSDYGLQLREKQKVRRMYG-VLEGQFKKYYVEANRRK--GNTGATL
LEILESRLDNVVYRMGFAATRAEARQLVVHKGIMLN--GH----TCNVPSAQVKAGDVVA
VREKS----KKQLRIQNAIEL---AKHRKELSWID-VNTD-SLE--GTMKSSPD-RSE--
--LSA---DINEQLIIELYSK----
>gi|187932119|ref|YP_001892104.1|ms2|6|187932119|C-(I)|X|X|sequence|1|187932119 30S ribosomal protein S4 [Francisella tularensis subsp. mediasiatica FSC147]
----------------------------------------------------------MA
RYLGPKCKLSRREG-TDLF-----LKSGVKANDEKC----K--MN------TAPG-QHGA
R----------RARLSDYGLQLRERQKVRRMYG-ILEGQFKKYYVEASRRK--GNTGATL
LELLESRLDNVVYRMGFAATRAEARQLVVHKGIMVN--GH----TCNVPSAQVKAGDVVA
VREKA----KKQLRIQNAVEL---AKHRKELSWID-VNTD-SLE--GTMKSSPD-RSE--
--LSA---DINEQLIIELYSK----
>gi|115314194|ref|YP_762917.1|ms2|6|115314194|C-(I)|X|X|sequence|1|115314194 30S ribosomal protein S4 [Francisella tularensis subsp. holarctica OSU18]
----------------------------------------------------------MA
RYLGPKCKLSRREG-TDLF-----LKSGVKANDEKC----K--MN------TAPG-QHGA
R----------RARLSDYGLQLREKQKVRRMYG-ILEGQFKKYYVEASRRK--GNTGATL
LELLESRLDNVVYRMGFAATRAEARQLVVHKGIMVN--GH----TCNVPSAQVKVGDVVA
VREKA----KKQLRIQNAVEL---AKHRKELSWID-VNTD-SLE--GTMKSSPD-RSE--
--LSA---DINEQLIIELYSK----
>gi|134302562|ref|YP_001122532.1|ms2|6|134302562|C-(I)|X|X|sequence|1|134302562 30S ribosomal protein S4 [Francisella tularensis subsp. tularensis WY96-3418]
----------------------------------------------------------MA
RYLGPKCKLSRREG-TDLF-----LKSGVKANDEKC----K--MN------TAPG-QHGA
R----------RARLSDYGLQLREKQKVRRMYG-ILEGQFKKYYVEASRRK--GNTGATL
LELLESRLDNVVYRMGFAATRAEARQLVVHKGIMVN--GH----TCNVPSAQVKAGDVVT
VREKA----KKQLRIQNAVEL---AKHRKELSWID-VNTD-SLE--GTMKSSPD-RSE--
--LSA---DINEQLIIELYSK----
>gi|56707502|ref|YP_169398.1|ms2|6|56707502|C-(I)|X|X|sequence|1|56707502 30S ribosomal protein S4 [Francisella tularensis subsp. tularensis SCHU S4]
----------------------------------------------------------MA
RYLGPKCKLSRREG-TDLF-----LKSGVKANDEKC----K--MN------TAPG-QHGA
R----------RARLSDYGLQLREKQKVRRMYG-ILEGQFKKYYVEASRRK--GNTGATL
LELLESRLDNVVYRMGFAATRAEARQLVVHKGIMVN--GH----TCNVPSAQVKAGDVVA
VREKA----KKQLRIQNAVEL---AKHRKELSWID-VNTD-SLE--GTMKSSPD-RSE--
--LSA---DINEQLIIELYSK----
>gi|156501642|ref|YP_001427707.1|ms2|6|156501642|C-(I)|X|X|sequence|1|156501642 ribosomal protein S4 [Francisella tularensis subsp. holarctica FTNF002-00]
----------------------------------------------------------MA
RYLGPKCKLSRREG-TDLF-----LKSGVKANDEKC----K--MN------TAPG-QHGA
R----------RARLSDYGLQLREKQKVRRMYG-ILEGQFKKYYVEASRRK--GNTGATL
LELLESRLDNVVYRMGFAATRAEARQLVVHKGIMVN--GH----TCNVPSAQVKAGDVVA
VREKA----KKQLRIQNAVEL---AKHRKELSWID-VNTD-SLE--GTMKSSPD-RSE--
--LSA---DINEQLIIELYSK----
>gi|89255694|ref|YP_513055.1|ms2|6|89255694|C-(I)|X|X|sequence|1|89255694 30S ribosomal protein S4 [Francisella tularensis subsp. holarctica]
----------------------------------------------------------MA
RYLGPKCKLSRREG-TDLF-----LKSGVKANDEKC----K--MN------TAPG-QHGA
R----------RARLSDYGLQLREKQKVRRMYG-ILEGQFKKYYVEASRRK--GNTGATL
LELLESRLDNVVYRMGFAATRAEARQLVVHKGIMVN--GH----TCNVPSAQVKAGDVVA
VREKA----KKQLRIQNAVEL---AKHRKELSWID-VNTD-SLE--GTMKSSPD-RSE--
--LSA---DINEQLIIELYSK----
>gi|110669973|ref|YP_666530.1|ms2|6|110669973|C-(I)|X|X|sequence|1|110669973 30S ribosomal protein S4 [Francisella tularensis subsp. tularensis FSC198]
----------------------------------------------------------MA
RYLGPKCKLSRREG-TDLF-----LKSGVKANDEKC----K--MN------TAPG-QHGA
R----------RARLSDYGLQLREKQKVRRMYG-ILEGQFKKYYVEASRRK--GNTGATL
LELLESRLDNVVYRMGFAATRAEARQLVVHKGIMVN--GH----TCNVPSAQVKAGDVVA
VREKA----KKQLRIQNAVEL---AKHRKELSWID-VNTD-SLE--GTMKSSPD-RSE--
--LSA---DINEQLIIELYSK----
>gi|189424436|ref|YP_001951613.1|ms2|6|189424436|C+|X|X|sequence|1|189424436 ribosomal protein S4 [Geobacter lovleyi SZ]
----------------------------------------------------------MA
RYIGPSCRLCRREN-MELF-----LKGD-RCYTDKC----A--LKR-RN--YPPG-QHGQ
G----------RSKTSDYGVQLREKQKVKRLYG-LLEKQFRSYFDRADRMK--GVTGENL
LSLLERRLDNVVYRLGFASSRSEARQLVRHGHFVLN--GR----KATIPSIQVKAGDTIV
LREKS----RNVAAISEALDA---VVRRGIPQWLE-LDRD-AFT--GLAKTVPV-RED--
--IST---PIQEQLIVELYSK----
>gi|78221872|ref|YP_383619.1|ms2|6|78221872|C+|X|X|sequence|1|78221872 30S ribosomal protein S4 [Geobacter metallireducens GS-15]
----------------------------------------------------------MA
RYTGPSCRLCRREN-MELF-----LKGE-RCYTDKC----A--IKR-RN--YPPG-QHGQ
G----------RPKVSNYGIQLREKQKVRRIYG-VLEKQFRSYFEEADRMR--GVTGENL
LSLLERRLDNVVYRLGFASSRTEARILVRHNHFTLN--GR----KANIPSIQLKAGDVVV
LKEKS----RKIACINESLDA---VVRRGTPQWLE-LDKE-GYK--GVVKLLPA-RED--
--IAM---PIQEQLIVELYSK----
>gi|39997924|ref|NP_953875.1|ms2|6|39997924|C+|X|X|sequence|1|39997924 30S ribosomal protein S4 [Geobacter sulfurreducens PCA]
----------------------------------------------------------MA
RYTGPSCRLCRREN-MELF-----LKGE-RCYTDKC----A--IKR-RN--YPPG-QHGQ
G----------RPKVSNYGVQLREKQKVRRIYG-ILEKQFRSYFQEADRLK--GVTGENL
LSLLERRLDNVVYRLGFAASRTEARILVRHNHFTLN--GK----KANIPSIQLRAGDVVE
LKEKS----RKIACINESLDA---VVRRGIPQWLE-LEKD-AYK--GVVKTLPV-RED--
--ITM---PIQEQLIVELYSK----
>gi|148263164|ref|YP_001229870.1|ms2|6|148263164|C+|X|X|sequence|1|148263164 30S ribosomal protein S4 [Geobacter uraniireducens Rf4]
----------------------------------------------------------MA
RYTGPSCRLCRREN-TELF-----LKGE-RCYTDKC----A--IKR-RN--YPPG-QHGQ
G----------RTKTSDYGVQLREKQKVRRIYG-ILENQFRGYFERADRLK--GVTGENL
LFLLERRLDNIAYRLGFASSRIEARQLVRHGHFTLN--GR----KVTIPSIQVKAGDVLE
LREKS----RKVACINESLEA---VVRRGIPQWLE-LDKG-AYK--GAVKTLPA-RED--
--ITM---PIQEQLIVELYSK----
>gi|162147980|ref|YP_001602441.1|ms2|6|162147980|C-(IV)_out|X|X|sequence|1|162147980 30S ribosomal protein S4 [Gluconacetobacter diazotrophicus PAl 5]
----------------------------------------------------------MS
KRLESKYKINRRLG-VNLW-----GRAK-----------SP--VNK-RE--YGPG-QHGQ
R--R-------KQKPSDFSVQLMAKQKLKGYYGNISEKQFRKYYDEAVRRK--GDTSENL
IDLLERRLDAVVYRLKFAMTPFAARQFVSHGHITVN--GR----KVNIPSYIVRDEDVIE
VREKS----KHLAIVLDAAQS----GERDVPEYME-VDHR-QMK--GRFLRAPK-LSDVP
--YPV---QMEPNLVIEFYSR----
>gi|58040211|ref|YP_192175.1|ms2|6|58040211|C-(IV)_out|X|X|sequence|1|58040211 30S ribosomal protein S4 [Gluconobacter oxydans 621H]
----------------------------------------------------------MS
KRLESKYKINRRLG-VNLW-----GRAK-----------SP--VNR-RE--YGPG-QHGQ
R--R-------KQKPSDFSIQLMAKQKLKGYYGNISEKQFRKYYDEAVRRK--GDTSENL
IGLLERRLDAVVYRLKFAITPFASRQFISHGHVTVN--GK----KVNIPSYLVKEGDVIE
VRDSS----KQLAIVLDAVQT----GERDTPEYVE-VDHR-QMK--GTFLRTPV-LSDVP
--YPV---QMEPNLVVEFYSR----
>gi|114327192|ref|YP_744349.1|ms2|6|114327192|C-(IV)_out|X|X|sequence|1|114327192 30S ribosomal protein S4 [Granulibacter bethesdensis CGDNIH1]
--------------------------------MQLHPDYRCNKRLKAHAGSHKEGCPAMT
KRAESKFKINRRLG-VNLW-----GRAK-----------SP--LNK-RD--YAPG-QHGQ
R--R-------KGKPSDFGIQLMAKQKLKGYYGNISEKQFRKYYEEAVRRK--GDTSENL
IELLERRLDAVIYRMKFALTPFAARQFVNHGHVLVN--GK----RVNIPSYLVKVGDVVE
VREKS----KQLAMVLDATQS----GERDVPEYLH-VDHR-LMK--GTYARYPK-LSDVP
--YPV---QMEPNLVIEYYSR----
>gi|33152930|ref|NP_874283.1|ms2|6|33152930|C-(I)|X|X|sequence|1|33152930 30S ribosomal protein S4 [Haemophilus ducreyi 35000HP]
----------------------------------------------------------MA
RYLGPKLKLSRREG-TDLF-----LKSGVRAIESKC----RNRLD------VAPG-QHGA
R----------KPRLSDYGSQLREKQKVRRIYG-ILERQFRNYYTEANRLK--GNTGENL
LVLLEGRLDNVVYRMGFAATRAEARQLVSHKSIVVN--GR----VVNIPSYQVSVDDVVT
VREKS----KKQARIKASLEL---ASQREKPTWLE-VDAV-KME--GVFKRTPE-RSD--
--LSA---DINEHLIVELYSK----
>gi|148827990|ref|YP_001292743.1|ms2|6|148827990|C-(I)|X|X|sequence|1|148827990 30S ribosomal protein S4 [Haemophilus influenzae PittGG]
----------------------------------------------------------MA
RYLGPKLKLSRREG-TDLF-----LKSGVRAIDSKC----K--ID------TAPG-QHGA
R----------KPRLSDYGSQLREKQKVRRIYG-ILERQFRNYYKEANRLK--GNTGENL
LVLLEGRLDNVVYRMGFAATRAEARQLVSHKAIVVN--GR----VVNIPSFQVSVNDVVA
IREKS----KKQARIKASLEL---AEQREKPTWLE-VDSA-KME--GVFKRVPE-RSD--
--LSA---DINEHLIVELYSK----
>gi|148826554|ref|YP_001291307.1|ms2|6|148826554|C-(I)|X|X|sequence|1|148826554 30S ribosomal protein S4 [Haemophilus influenzae PittEE]
----------------------------------------------------------MA
RYLGPKLKLSRREG-TDLF-----LKSGVRAIDSKC----K--ID------TAPG-QHGA
R----------KPRLSDYGSQLREKQKVRRIYG-ILERQFRNYYKEANRLK--GNTGENL
LVLLEGRLDNVVYRMGFAATRAEARQLVSHKAIVVN--GR----VVNIPSFQVSVNDVVA
IREKS----KKQARIKASLEL---AEQREKPTWLE-VDSA-KME--GVFKRVPE-RSD--
--LSA---DINEHLIVELYSK----
>gi|68249397|ref|YP_248509.1|ms2|6|68249397|C-(I)|X|X|sequence|1|68249397 30S ribosomal protein S4 [Haemophilus influenzae 86-028NP]
----------------------------------------------------------MA
RYLGPKLKLSRREG-TDLF-----LKSGVRAIDSKC----K--ID------TAPG-QHGA
R----------KPRLSDYGSQLREKQKVRRIYG-ILERQFRNYYKEANRLK--GNTGENL
LVLLEGRLDNVVYRMGFAATRAEARQLVSHKAIVVN--GR----VVNIPSFQVSVNDVVA
IREKS----KKQARIKASLEL---AEQREKPTWLE-VDSA-KME--GVFKRVPE-RSD--
--LSA---DINEHLIVELYSK----
>gi|16272743|ref|NP_438961.1|ms2|6|16272743|C-(I)|X|X|sequence|1|16272743 30S ribosomal protein S4 [Haemophilus influenzae Rd KW20]
----------------------------------------------------------MA
RYLGPKLKLSRREG-TDLF-----LKSGVRAIDSKC----K--ID------TAPG-QHGA
R----------KPRLSDYGSQLREKQKVRRIYG-ILERQFRNYYKEANRLK--GNTGENL
LVLLEGRLDNVVYRMGFATTRAEARQLVSHKAIVVN--GR----VVNIPSFQVSVNDVVA
IREKS----KKQARIKASLEL---AEQREKPTWLE-VDSA-KME--GVFKRVPE-RSD--
--LSA---DINEHLIVELYSK----
>gi|83648828|ref|YP_437263.1|ms2|6|83648828|C-(I)|X|X|sequence|1|83648828 ribosomal protein S4 [Hahella chejuensis KCTC 2396]
----------------------------------------------------------MA
RYIGPKCKLSRREG-TDLF-----LKSGARALDSKC----N--ME------TAPG-QHGQ
R----------RGRLSDYGLQLREKQKVRRMYG-VLEKQFRNYYKEAARIK--GATGENL
LQLLERRLDNVVYRMGFGSTRSEARQLVSHKAILVN--GK----AVNIPSYQVKPGDVVS
IREKS----KNQLRIKGSLEL---AAQRATLEWIE-VDAA-KMS--GTFKSVPE-RTD--
--LSP---DINENLIVELYSK----
>gi|121997625|ref|YP_001002412.1|ms2|6|121997625|C-(I)|X|X|sequence|1|121997625 ribosomal protein S4 [Halorhodospira halophila SL1]
----------------------------------------------------------MA
KYIGPKCKLARREK-TDLF-----LKSGVRSIDTKC----K--LE------QPPG-QHGQ
R--R-------GGRMSDYGLQLREKQKVRRMYG-IMERQFRNYYKEAARRK--AATGTAL
LQLLESRLDNVCYRMGFGSTRAEARQLVNHRGVLVN--GR----VVNIPSYQVQPGDTVS
VKEKA----KSQLRIQAALEL---AQQNGWASWVD-VDAT-KME--GVFKQAPD-RAD--
--LSQ---EINESLIVELYSK----
>gi|109946782|ref|YP_664010.1|ms2|6|109946782|C-(II)|X|X|sequence|1|109946782 30S ribosomal protein S4 [Helicobacter acinonychis str. Sheeba]
----------------------------------------------------------MA
RYRGAVERLERRFG-VSLA-----LKGE-RRLSGKS----A--LDK-RA--YGPG-QHGQ
R----------RAKTSDYGLQLKEKQKAKMMYG-ISEKQFRSIFVEANRLD--GNTGENL
IRLIERRLDNVVYRMGFATTRSSARQLVTHGHVLVD--GK----RLDIPSYFVRSGQKIE
IKEKT----KSNPQVVRAMEL---TAQTGIVPWID-VEKD-KKY--GIFTRYPE-REE--
--VVV---PIEERLIVELYSK----
>gi|32266901|ref|NP_860933.1|ms2|6|32266901|C-(II)|X|X|sequence|1|32266901 30S ribosomal protein S4 [Helicobacter hepaticus ATCC 51449]
----------------------------------------------------------MA
RYRGPVEKLERRFG-ISLA-----LKGE-RRLAGKC----A--LDK-RP--YGPG-QHGQ
K----------RGKISEYGLQLREKQKAKIMYG-VSEKQFRALFKEANRQE--GNTGENL
VRIIEQRLDNVVYRMGFATTRRFARQLVTHGHILVN--GK----RVDIPSYMVKPGQKIE
VKEKS----KNNPQVIRAIDL---TSQTGIVPWVD-VDKE-KKF--GIFTRFPQ-REE--
--VVI---PIEERLIVELYSK----
>gi|15645907|ref|NP_208086.1|ms2|6|15645907|C-(II)|X|X|sequence|1|15645907 30S ribosomal protein S4 [Helicobacter pylori 26695]
----------------------------------------------------------MA
RYRGAVERLERRFG-VSLA-----LKGE-RRLSGKS----A--LDK-RA--YGPG-QHGQ
R----------RAKTSDYGLQLKEKQKAKMMYG-ISEKQFRSIFVEANRLD--GNTGENL
IRLIERRLDNVVYRMGFATTRSSARQLVTHGHVLVD--GK----RLDIPSYFVRSGQKIE
IKEKT----KSNSQVVRAMEL---TAQTGIVPWID-VEKD-KKY--GIFTRYPE-REE--
--VVV---PIEERLIVELYSK----
>gi|108563664|ref|YP_627980.1|ms2|6|108563664|C-(II)|X|X|sequence|1|108563664 30S ribosomal protein S4 [Helicobacter pylori HPAG1]
----------------------------------------------------------MA
RYRGAVERLERRFG-VSLA-----LKGE-RRLSGKS----A--LDK-RA--YGPG-QHGQ
R----------RAKTSDYGLQLKEKQKAKMMYG-ISEKQFRSIFVEANRLD--GNTGENL
IRLIERRLDNVVYRMGFATTRSSARQLVTHGHVLVD--GK----RLDIPSYFVRSGQKIE
IKEKT----KSNPQVVRATEL---TAQTGIVPWID-VEKD-KKY--GIFTRYPE-REE--
--VVV---PIEERLIVELYSK----
>gi|15612279|ref|NP_223932.1|ms2|6|15612279|C-(II)|X|X|sequence|1|15612279 30S ribosomal protein S4 [Helicobacter pylori J99]
----------------------------------------------------------MA
RYRGAVERLERRFG-VSLA-----LKGE-RRLSGKS----A--LDK-RA--YGPG-QHGQ
R----------RTKTSDYGLQLKEKQKAKMMYG-ISEKQFRSIFVEANRLD--GNTGENL
IRLIERRLDNVVYRMGFATTRSSARQLVTHGHVLVD--GK----RLDIPSYFVRSGQKIE
IKEKT----KSNPQVVRAMEL---TAQTGIVPWID-VEKD-KKY--GIFTRYPE-REE--
--VVV---PIEERLIVELYSK----
>gi|134096297|ref|YP_001101372.1|ms2|6|134096297|C-(I)|X|X|sequence|1|134096297 30S ribosomal protein S4 [Herminiimonas arsenicoxydans]
----------------------------------------------------------MA
RYIGPKAKLSRREG-TDLF-----LKSARRSLDSKC----K--LD------SKPG-QHGR
T--S-------GARTSDYGNQLREKQKVKRMYG-ILERQFRRYFAEADRRK--GNTGETL
LKLLETRLDNVVYRMGFGSTRAEGRQLVSHKAFTVN--GI----VVNIASYQVKPGDIVA
VREKS----KKQVRIVEALSL---AEQIGMPSWVA-VDSK-KME--GTFKSVPD-RSE--
--IAA---DVNESLIVELYSR----
>gi|170718273|ref|YP_001785291.1|ms2|6|170718273|C-(I)|X|X|sequence|1|170718273 ribosomal protein S4 [Haemophilus somnus 2336]
----------------------------------------------------------MA
RYLGPKLKLSRREG-TDLF-----LKSGVRAIDTKC----K--ID------TAPG-QHGA
R----------KPRLSDYGSQLREKQKVRRIYG-ILERQFRNYYKEANRLK--GNTGENL
LVLLEGRLDNVVYRMGFAATRAEARQLVSHKAIVVN--GR----VVNIPSFQVSVNDVVA
VREKS----KKQARIKASLEL---AEQREKPTWLE-VEAA-KME--GVFKRVPE-RSD--
--LSA---DINEHLIVELYSK----
>gi|113460232|ref|YP_718290.1|ms2|6|113460232|C-(I)|X|X|sequence|1|113460232 30S ribosomal protein S4 [Haemophilus somnus 129PT]
----------------------------------------------------------MA
RYLGPKLKLSRREG-TDLF-----LKSGVRAIDTKC----K--ID------TAPG-QHGA
R----------KPRLSDYGSQLREKQKVRRIYG-ILERQFRNYYKEANRLK--GNTGENL
LVLLEGRLDNVVYRMGFAATRAEARQLVSHKAIVVN--GR----VVNIPSFQVSVNDVVA
VREKS----KKQARIKASLEL---AEQRERPTWLE-VEAA-KME--GVFKRVPE-RSD--
--LSA---DINEHLIVELYSK----
>gi|114798436|ref|YP_760657.1|ms2|6|114798436|C-(IV)_out|X|X|sequence|1|114798436 30S ribosomal protein S4 [Hyphomonas neptunium ATCC 15444]
----------------------------------------------------------MS
RRHSAKYKIDRRVG-ENIW-----GRAK-----------SP--FNK-RN--YKPG-QHGQ
N--R-------RNKVSDFGMQLMAKQKLKAYYGDITEKQFAKTYVEAARMK--GNSAENL
IGLLESRLDAVVYRAKFVPTVFAARQFINHGHVMVN--GR----RCNIGSARLKPGDVVQ
VREKS----RNLALVLEALGS----PERDIPEYVE-VDPK-AMT--ATYKRVPA-LADVP
--YPV---KMEPAQVVEFYSS----
>gi|56460992|ref|YP_156273.1|ms2|6|56460992|C-(I)|X|X|sequence|1|56460992 30S ribosomal protein S4 [Idiomarina loihiensis L2TR]
----------------------------------------------------------MA
RYLGPKLKLSRREG-TDLF-----LKSGVRAIDSKC----K--IE------TAPG-QHGA
R----------RGRLSDYGVQLREKQKVRRMYG-VLEKQFRNYYKEAARLK--GNTGENL
LQLLEQRLDNVVYRMGFASTRAEARQLVSHKAVVVN--GQ----VVNIPSFKVRPEDVVS
VREKA----KKQARIGAALEL---AEQREKPVWIE-VDNN-KLE--GAFKRLPE-RSD--
--LSA---EINEQLIVELYSK----
>gi|89053445|ref|YP_508896.1|ms2|6|89053445|C-(IV)_out|X|X|sequence|1|89053445 30S ribosomal protein S4 [Jannaschia sp. CCS1]
----------------------------------------------------------MT
KRTSAKYKIDRRMG-ENIW-----GRPK-----------SP--VNR-RE--YGPG-QHGQ
R--R-------KGKLSDFGLQLRAKQKLKGYYGDLTEKQFRRIYAEAERLR--GDTGEFL
IGLLERRLDAVVYRAKFVPTVFAARQFVNHGHVTVN--GQ----KVNIPSYRVKEGDVIA
VRDKS----KQLAVVLEAVGL----AERDVPDYVD-ADHS-KMT--ATFVRTPG-LSDVP
--YPV---VMEPNLVVEFYAKN---
>gi|152980403|ref|YP_001355076.1|ms2|6|152980403|C-(I)|X|X|sequence|1|152980403 small subunit ribosomal protein S4 [Janthinobacterium sp. Marseille]
----------------------------------------------------------MA
RYIGPKAKLSRREG-TDLF-----LKSARRSLDSKC----K--LD------SKPG-QHGR
T--S-------GARTSDYGNQLREKQKVKRMYG-ILERQFRRYFAEADRRK--GNTGETL
LKLLEARLDNVVYRMGFGSTRAEGRQLVSHKAFTVN--GI----VVNIASYQVKPGDVIA
VREKS----KKQVRIVEALSL---AEQSGMPSWVS-VDAK-KME--GTYKAAPD-RSE--
--IAN---DVNESLIVELYSR----
>gi|152972204|ref|YP_001337350.1|ms2|6|152972204|C-(I)|X|X|sequence|1|152972204 30S ribosomal protein S4 [Klebsiella pneumoniae subsp. pneumoniae MGH 78578]
----------------------------------------------------------MA
RYLGPKLKLSRREG-TDLF-----LKSGVRAIDTKC----K--IE------QAPG-QHGA
R----------KPRLSDYGVQLREKQKVRRMYG-VLERQFRNYYKEAARLK--GNTGENL
LALLEGRLDNVVYRMGFGATRAEARQLVSHKAIMVN--GR----VVNIASYQVKANDVVS
IREKA----KKQSRVKAALEL---AEQREKPTWLE-VDAG-KME--GTFKRQPE-RSD--
--LSA---DINEHLIVELYSK----
>gi|94987423|ref|YP_595356.1|ms2|6|94987423|C+|X|X|sequence|1|94987423 30S ribosomal protein S4 [Lawsonia intracellularis PHE/MN1-00]
----------------------------------------------------------MA
KYNDAKCRLCRREG-TKLF-----LKGD-RCFTDKC----A--YDR-RP--YAPG-QHGR
V----------RKKMSDYAIQLREKQKVRRVYG-VLEKQFREYFVHADMAK--GITGVNL
LSYLERRLDNVVYRLGLANSRVQARQLIRHGIFTLN--GH----KVTIPSLQVNVGDSIE
VPEKN----RKISVVADAQSI---VGRRGCPSWLE-LDAS-TFK--GVVKALPQ-RED--
--IQF---PINEHLIVELYSK----
>gi|54296389|ref|YP_122758.1|ms2|6|54296389|C-(I)|X|X|sequence|1|54296389 30S ribosomal protein S4 [Legionella pneumophila str. Paris]
----------------------------------------------------------MA
RYLGPKCKLSRREG-CDLL-----LKSGVRDHKSKC----K--SE------KLPG-QHGD
K----------KPRLNSYGIQLREKQKIRRLYG-ILEKQFRNYYKKAARQK--GSTGENL
MALLERRLDNVVYRMGFASTRAEARQLVAHKAILVN--DK----VVNVPSFLVNPGDTIS
VRQKA----KNQGRIQAALAL---SEQRAPCDWIT-VDTG-SFK--GTFSTAPT-LMD--
--LSS---DYNVNLVVELYSK----
>gi|52840598|ref|YP_094397.1|ms2|6|52840598|C-(I)|X|X|sequence|1|52840598 30S ribosomal protein S4 [Legionella pneumophila subsp. pneumophila str. Philadelphia 1]
----------------------------------------------------------MA
RYLGPKCKLSRREG-CDLL-----LKSGVRDHKSKC----K--SE------KLPG-QHGD
K----------KPRLNSYGIQLREKQKIRRLYG-ILEKQFRNYYKKAARQK--GSTGENL
MALLERRLDNVVYRMGFASTRAEARQLVAHKAILVN--DK----VVNVPSFLVNPGDTVS
VRQKA----KNQGRIQAALAL---SEQRAPCDWIT-VDTG-SFK--GTFSTAPT-LMD--
--LSS---DYNVNLVVELYSK----
>gi|54293345|ref|YP_125760.1|ms2|6|54293345|C-(I)|X|X|sequence|1|54293345 30S ribosomal protein S4 [Legionella pneumophila str. Lens]
----------------------------------------------------------MA
RYLGPKCKLSRREG-CDLL-----LKSGVRDHKSKC----K--SE------KLPG-QHGD
K----------KPRLNSYGIQLREKQKIRRLYG-ILEKQFRNYYKKAARQK--GSTGENL
MALLERRLDNVVYRMGFASTRAEARQLVAHKAILVN--DK----VVNVPSFLVNPGDTVS
VRQKA----KNQGRIQAALAL---SEQRAPCDWIT-VDTG-SFK--GTFSTAPT-LMD--
--LSS---DYNVNLVVELYSK----
>gi|148361031|ref|YP_001252238.1|ms2|6|148361031|C-(I)|X|X|sequence|1|148361031 30S ribosomal protein S4 [Legionella pneumophila str. Corby]
----------------------------------------------------------MA
RYLGPKCKLSRREG-CDLL-----LKSGVRDHKSKC----K--SE------KLPG-QHGD
K----------KPRLNSYGIQLREKQKIRRLYG-ILEKQFRNYYKKAARQK--GSTGENL
MALLERRLDNVVYRMGFASTRAEARQLVAHKAILVN--DK----VVNVPSFLVNPGDTVS
VRQKA----KNQGRIQAALAL---SEQRAPCDWIT-VDTG-SFK--GTFSTAPT-LMD--
--LSS---DYNVNLVVELYSK----
>gi|171060594|ref|YP_001792943.1|ms2|6|171060594|C-(I)|X|X|sequence|1|171060594 ribosomal protein S4 [Leptothrix cholodnii SP-6]
----------------------------------------------------------MA
RYLGPKAKLARREG-TDLY-----LKSARRSISDKS----K--FE------SKPG-QHGR
T--S-------GSRTSDFGLQLREKQKVKRMYG-VLEKQFRRYFAEADRRK--GNTGANL
LLLLESRLDNVVYRMGFGSTRAEARQLVSHKAVTVN--GQ----SVNIPSYLVKAGDVIS
VREKS----KKQLRIIDALKL---ADSIGLPAWVS-VDLT-KME--GIFKKAPD-RDE--
--FGA---EINESLIVELYSR----
>gi|117924179|ref|YP_864796.1|ms2|6|117924179|C+|X|X|sequence|1|117924179 ribosomal protein S4 [Magnetococcus sp. MC-1]
----------------------------------------------------------MA
RYLGSKCRLCRREA-TKLF-----LKGE-KCYSDKC----A--MER-RN--YVPG-QHGQ
R----------RRKVSDYGVHLREKQKVKRSYG-LLEAQFRTLYKKAERMK--GVTGENL
LQLLERRLDNVVYRLGLAASRTEARQIISHKTLLVN--GK----MVNVPSYLCKPGDVVA
VREKS----RGQLRIKGALAS---AMQRGLPSWVE-VDAE-KLV--GTFRSIPE-RSD--
--LPA---EFNENLIVELYSK----
>gi|83311227|ref|YP_421491.1|ms2|6|83311227|C-(IV)_out|X|X|sequence|1|83311227 30S ribosomal protein S4 [Magnetospirillum magneticum AMB-1]
----------------------------------------------------------MS
KRIEAKYKINRRLG-ANLW-----GRSK-----------SP--LNRGKE--NPPG-QHGQ
R----------RKKPSDFGTQLMAKQKLKGYYGNISEKQFRRLYDEAVRRR--GDTSENL
IGLLECRLDAVVYRLKFAPTPFAARQLVNHCHILVN--GK----RVNIPSYRVNEGDVIS
VKTKS----KDMALILEAAQS----GERDVPDYME-VDHK-EMK--GKFVRIPK-LGDVP
--YAV---QMEPNLVVEFYSR----
>gi|52426079|ref|YP_089216.1|ms2|6|52426079|C-(I)|X|X|sequence|1|52426079 30S ribosomal protein S4 [Mannheimia succiniciproducens MBEL55E]
----------------------------------------------------------MA
RYLGPKLKLSRREG-TDLF-----LKSGVRAIDSKC----K--ID------TAPG-QHGA
R----------KPRLSDYGSQLREKQKVRRIYG-ILERQFRNYYKEANRLK--GNTGENL
LVLLEGRLDNVVYRMGFAATRAEARQLVSHKAIVVN--GR----VVNIPSFQVSVDDVVA
VREKS----KKQARIKASLEL---AEQREKPTWLE-VDAA-KME--GVFKRVPE-RSD--
--LSA---DINEHLIVELYSK----
>gi|114569567|ref|YP_756247.1|ms2|6|114569567|C-(IV)_out|X|X|sequence|1|114569567 30S ribosomal protein S4 [Maricaulis maris MCS10]
----------------------------------------------------------MS
KRHSQKYKIDRRMG-ENLW-----GRPK-----------SP--VNS-RS--YGPG-QHGQ
R--R-------KTKMSDFGLQLMAKQKLKGYYGNITEKQFRRTYDEASRRK--GNTAELL
IGLLESRLDAIVYRCKFVPTVFASRQFVNHGHVKVN--GI----KVNIPSYRCKPGDVIE
VRERS----RSMALVLEALDS----PERDLPEYID-LDAK-AMK--ATFVRMPE-FSEVP
--YAV---QMEPNLVIEFYSS----
>gi|120553676|ref|YP_958027.1|ms2|6|120553676|C-(I)|X|X|sequence|1|120553676 ribosomal protein S4 [Marinobacter aquaeolei VT8]
----------------------------------------------------------MA
RYIGPKCKLSRREG-TDLF-----LKSGVRALDSKC----N--IE------TPPG-MHGA
R----------RGRLSEYGVQLREKQKVRRIYG-VLEKQFRNYYKEAARGK--GATGENL
LQLLEGRLDNVVYRMGFGSTRAEARQLVSHKAVLVN--DK----PVNIPSYQVKPGDVVS
VREKA----KNQLRVKGALDL---ASSRAPVSWVE-VDAN-KMS--GVYKSVPE-RTE--
--LPA---DINENLIVELYSK----
>gi|152998247|ref|YP_001343082.1|ms2|6|152998247|C-(I)|X|X|sequence|1|152998247 ribosomal protein S4 [Marinomonas sp. MWYL1]
----------------------------------------------------------MA
RYIGPTCKLSRREG-TDLQ-----LKSGSRALESKC----K--VE------TVPG-VHGA
R----------RGRLSEYGLQLREKQKVRRMYG-ILEKQFRNYYKSAARLK--GATGENL
LQLLESRLDNVVYRAGFGSTRAEARQLVGHKGILVN--GA----TVNIPSYQVKAGDVVS
IREKA----KKQLRVQSALEL---SKGRAPIHWIE-VDST-KLE--ATYKALPE-RAD--
--LSA---EINENLIVELYSK----
>gi|13470363|ref|NP_101930.1|ms2|6|13470363|C-(IV)_out|X|X|sequence|1|13470363 30S ribosomal protein S4 [Mesorhizobium loti MAFF303099]
----------------------------------------------------------MS
KRESAKYKIDRRLG-ENIW-----GRPK-----------SP--VNK-RE--YGPG-QHGQ
R--R-------KGKLSDFGLQLRAKQKLKGHYGDVSEKQFRKVYEEADRRK--GDTSENL
IGLLESRLDAVVYRAKFVPTIFAARQFVNHGHVNVN--GK----RVNIGSYRCKPGDVIE
VREKS----KQLVIVLESVGL----AERDVPDYIE-ADHN-KMV--ATFSRIPG-LADVP
--FAV---QMEPNLVVEFYSR----
>gi|110633623|ref|YP_673831.1|ms2|6|110633623|C-(IV)_out|X|X|sequence|1|110633623 30S ribosomal protein S4 [Mesorhizobium sp. BNC1]
----------------------------------------------------------MS
KRQSAKYKLDRRMG-ENIW-----GRPK-----------SP--VNR-RE--YGPG-QHGQ
R--R-------KGKLSDFGQQLRAKQKLKGYYGDLSEKQFRRIYDEANRRK--GETTENL
IGLLESRLDAIVFRAKFVPTPFAARQFVNHGHVKVN--GR----RVNIPSYRCKPGDVIE
VREKS----KQLTVVLESVAL----AERDVPDYIE-VDHN-KMT--AKYVRMPA-LADVP
--YAV---HMEPNLVIEYYSR----
>gi|124268602|ref|YP_001022606.1|ms2|6|124268602|C-(I)|X|X|sequence|1|124268602 30S ribosomal protein S4 [Methylibium petroleiphilum PM1]
----------------------------------------------------------MA
RYLGPKAKLARREG-TDLF-----LKSARRAIGDKS----K--FE------TKPG-QHGR
T--S-------GSRTSDFGLQLREKQKVKRMYG-VLERQFRRYFAEAERRK--GNTGANL
LLLLESRLDNVVYRMGFGSTRAEARQLVSHKGITVN--GE----VVNIASYLVKTGDVVA
VREKA----KKQLRVTESLKL---AESMGLPAWVQ-VDAT-KLE--GVFKKSPD-RDE--
--FGS---DINESLIVELYSR----
>gi|91775227|ref|YP_544983.1|ms2|6|91775227|C-(IV)_out|X|X|sequence|1|91775227 30S ribosomal protein S4 [Methylobacillus flagellatus KT]
----------------------------------------------------------MS
RFTGPRLKVMRALG-IDLP-----GLSR-----------KT--IEA-RP--TPPG-QHGA
K-NT-------RRKKSDFGVKLQEKQKLRFNYG-LSEKQLRRLMVDARKGK--SPTGETL
LQLLERRLDNVVFRAGFAPTIAAARQLVTHRHVMLN--GK----SVNIPSIRVRVGDEIS
LKASS----TKLPIVVETLAN----PPLTRPEWIS-WAEQ-SQQ--AKVAHLPA-AED--
--VPF---PVDVQQVVEYYANRL--
>gi|91775371|ref|YP_545127.1|ms2|6|91775371|C-(IV)_out|X|X|sequence|1|91775371 30S ribosomal protein S4 [Methylobacillus flagellatus KT]
----------------------------------------------------------MS
RFTGPRLKVMRALG-IDLP-----GLSR-----------KT--IEA-RP--TPPG-QHGA
K-NT-------RRKKSDFGVKLQEKQKLRFNYG-LSEKQLRRLMVDARKGK--SPTGETL
LQLLERRLDNVVFRAGFAPTIAAARQLVTHRHVMLN--GK----SVNIPSIRVRVGDEIS
LKASS----TKLPIVVETLAN----PPLTRPEWIS-WAEQ-SQQ--AKVAHLPA-AED--
--VPF---PVDVQQVVEYYANRL--
>gi|163854133|ref|YP_001642176.1|ms2|6|163854133|C-(IV)_out|X|X|sequence|1|163854133 RNA-binding S4 domain protein [Methylobacterium extorquens PA1]
----------------------------------------------------------MS
KRVQAKHKLDRRMG-QNIW-----GRPK-----------SP--VNR-RE--YGPG-QHGQ
R--R-------KGKMSDFGTQLRAKQKLKGYYGNITEKQFRRYYAEAIRLR--GDSGENL
IGLLERRLDAVVYRSKFVATPFAARQFVNHGHIKVN--GR----RVNIPSYQVKAGDVIE
VKEAS----RQLEIVVVASQL----AERDVPDYIE-VDHH-KMT--ARVTRIPG-LTEVP
--YPV---QMEPNLVIEFYSR----
>gi|170748158|ref|YP_001754418.1|ms2|6|170748158|C-(IV)_out|X|X|sequence|1|170748158 RNA-binding S4 domain protein [Methylobacterium radiotolerans JCM 2831]
----------------------------------------------------------MS
KRIQAKHKLDRRMG-QNIW-----GRPK-----------SP--VNR-RE--YGPG-QHGQ
R--R-------KGKMSDFGTQLRAKQKLKGYYGNITEKQFRRYYAEAIRLR--GDSGENL
VGLLERRLDAVVYRAKFVATPFAARQFVNHGHVKVN--GV----RVNIPSYQVKAGDLIE
VKESS----RQLEIVIVATQL----SERDVPDYIE-ADHA-KMT--ARVTRIPS-LSEVP
--YPV---QMEPNLVIEFYSR----
>gi|170740488|ref|YP_001769143.1|ms2|6|170740488|C-(IV)_out|X|X|sequence|1|170740488 RNA-binding S4 domain protein [Methylobacterium sp. 4-46]
----------------------------------------------------------MS
KRIQAKHKLDRRLG-QNIW-----GRPK-----------SP--VNR-RE--YGPG-QHGQ
R--R-------KGKLSDFGTQLRAKQKLKGYYANITEKQFRRYYAEAIRLR--GDSGENL
VGLLERRLDAVVYRSKFVATPFAARQFVNHGHIRVN--GQ----RVNIPSYLVKPGDVIE
VKESS----KQLEIVVVASQL----AERDVPDYIE-ADHG-KMT--ARFTRVPT-LSEVP
--YPV---HMEPNQVIEFYSR----
>gi|53803440|ref|YP_114764.1|ms2|6|53803440|C-(I)|X|X|sequence|1|53803440 30S ribosomal protein S4 [Methylococcus capsulatus str. Bath]
----------------------------------------------------------MA
RYLGPKCKLSRREG-TDLF-----LKSRGKSLESKC----K--LD------QPPG-QHGQ
K----------RPRLSDYAAQLREKQKLRRIYG-IMERQFRNYYAEASRRK--GSTGENL
LTLLESRLDNVVYRMGFASTRAEARQLVSHKAINLN--GR----TLNIPSYQVQSGDVVE
IRDKA----KSQGRVKDALQV---TEQYGFPSWVD-VDVK-SMK--GIFKSAPE-RSE--
--LGS---DINEQLVVELYSK----
>gi|108758664|ref|YP_631524.1|ms2|6|108758664|C+|X|X|sequence|1|108758664 30S ribosomal protein S4 [Myxococcus xanthus DK 1622]
----------------------------------------------------------MA
RYTASACRICRREN-LKMY-----LKGD-RCYTDKC----A--IER-RP--YPPG-QHGQ
G----------RVKFSGYGVQLREKQKVKRMYG-LLENQFRGYYHRASAAK--GKTGDNL
LQQLELRLDNVVFRMGFADTRNEARQLVRHGHFQVN--GR----KVNIPSFAVKPGTAVE
VVEKS----RKVLRISEALET---VDRRGIPQWIS-LDKK-AFK--GTVTTVPN-RED--
--LTM---PISEQLIVELYSK----
>gi|108759189|ref|YP_634922.1|ms2|6|108759189|C-(IV)_out|X|X|sequence|1|108759189 ribosomal protein S4 [Myxococcus xanthus DK 1622]
----------------------------------------------------------MA
RDLGPRGKMCRRLG-IPLSRITAKDPDK-----------DP--VLR-RP--YPPG-QHGA
T--A-------RTSVSDFARRLREKQKLKLYYG-LMEKQCRAVFQEASRAP--GNTGTVL
LQLLESRLDSLVLRAGLATSIRQARQFVRHGYLHVD--GK----RADIPSFRVKPGSEVR
FHAAH----QKLAVVQESFSR---MKSRSVPAYVQ-VLGE-GEG--LRYVRLPE-REE--
--IPV---DVNEPFIVEYYAQRS--
>gi|59802136|ref|YP_208848.1|ms2|6|59802136|C-(I)|X|X|sequence|1|59802136 30S ribosomal protein S4 [Neisseria gonorrhoeae FA 1090]
----------------------------------------------------------MA
RYIGPKCKLARREG-TDLF-----LKSARRSLDSKC----K--ID------SAPG-QHGA
K----------KPRLSDYGLQLREKQKIRRIYG-VLERQFRRYFAEADRRK--GSTGELL
LQLLESRLDNVVYRMGFGSTRAEARQLVSHKAIVVN--GQ----VVNIPSFQVKAGDVVS
VREKA----KKQVRIQEALGL---ATQIGLPGWVS-VDAD-KLE--GVFKNMPD-RSE--
--LTG---DINEQLVVEFYSK----
>gi|161870895|ref|YP_001600070.1|ms2|6|161870895|C-(I)|X|X|sequence|1|161870895 30S ribosomal protein S4 [Neisseria meningitidis 053442]
----------------------------------------------------------MA
RYIGPKCKLARREG-TDLF-----LKSARRSLDSKC----K--ID------SAPG-QHGA
K----------KPRLSDYGLQLREKQKIRRIYG-VLERQFRRYFAEADRRK--GSTGELL
LQLLESRLDNVVYRMGFGSTRAEARQLVSHKAIVVN--GQ----VVNIPSFQVKAGDVVS
VREKA----KKQVRIQEALGL---ATQIGLPGWVS-VDAD-KLE--GVFKNMPD-RSE--
--LTG---DINEQLVVEFYSK----
>gi|121634041|ref|YP_974286.1|ms2|6|121634041|C-(I)|X|X|sequence|1|121634041 30S ribosomal protein S4 [Neisseria meningitidis FAM18]
----------------------------------------------------------MA
RYIGPKCKLARREG-TDLF-----LKSARRSLDSKC----K--ID------SAPG-QHGA
K----------KPRLSDYGLQLREKQKIRRIYG-VLERQFRRYFAEADRRK--GSTGELL
LQLLESRLDNVVYRMGFGSTRAEARQLVSHKAIVVN--GQ----VVNIPSFQVKAGDVVS
VREKA----KKQVRIQEALGL---ATQIGLPGWVS-VDAD-KLE--GVFKNMPD-RSE--
--LTG---DINEQLVVEFYSK----
>gi|15676094|ref|NP_273225.1|ms2|6|15676094|C-(I)|X|X|sequence|1|15676094 30S ribosomal protein S4 [Neisseria meningitidis MC58]
----------------------------------------------------------MA
RYIGPKCKLARREG-TDLF-----LKSARRSLDSKC----K--ID------SAPG-QHGA
K----------KPRLSDYGLQLREKQKIRRIYG-VLERQFRRYFAEADRRK--GSTGELL
LQLLESRLDNVVYRMGFGSTRAEARQLVSHKAIVVN--GQ----VVNIPSFQVKAGDVVS
VREKA----KKQVRIQEALGL---ATQIGLPGWVS-VDAD-KLE--GVFKNMPD-RSE--
--LTG---DINEQLVVEFYSK----
>gi|15793132|ref|NP_282954.1|ms2|6|15793132|C-(I)|X|X|sequence|1|15793132 30S ribosomal protein S4 [Neisseria meningitidis Z2491]
----------------------------------------------------------MA
RYIGPKCKLARREG-TDLF-----LKSARRSLDSKC----K--ID------SAPG-QHGA
K----------KPRLSDYGLQLREKQKIRRIYG-VLERQFRRYFAEADRRK--GSTGELL
LQLLESRLDNVVYRMGFGSTRAEARQLVSHKAIVVN--GQ----VVNIPSFQVKAGDVVS
VREKA----KKQVRIQEALGL---ATQIGLPGWVS-VDAD-KLE--GVFKNMPD-RSE--
--LTG---DINEQLVVEFYSK----
>gi|88608362|ref|YP_506463.1|ms2|6|88608362|C-(IV)_out|X|X|sequence|1|88608362 ribosomal protein S4 [Neorickettsia sennetsu str. Miyayama]
----------------------------------------------------------MT
TTIRRKFRVSRQMK-ASLW-----GSQK-----------DP--VHK-RN--YAPG-QHGR
A--P-------VKKISDFYKQNAAQRAFRTYYV-IGKKQFANVFSKAYRGK--GNTNDNL
ISLLESRVSSVLYRSGMVPTIFAARQLISHKHVTVN--GE----IVNICSFTLKEGDVVQ
IRDRA----SNIPCVVAALNS-----NSESPHYLE-VDRE-KRS--VKLLVLPK-FEDVP
--YPV---VMEPNLVTEYFSSKM--
>gi|152989997|ref|YP_001355719.1|ms2|6|152989997|C-(II)|X|X|sequence|1|152989997 30S ribosomal protein S4 [Nitratiruptor sp. SB155-2]
----------------------------------------------------------MA
RYRGPVEKIERRLG-VSLA-----LKGE-RRLAGKS----A--LEK-RP--YPPG-QHGQ
R----------RSKISEYGLQLREKQKAKFMYG-VAEKQFRNLFKEANRME--GNTGENL
IKLLERRLDNVVYRMGFATTRRFARQLVNHGHVLVD--GK----RVNIPSFRVKPGQKIE
IREKS----KNNPQIQRSLEL---TNQTGIVPWVD-VDKE-KVF--GIFTRIPE-REE--
--IDI---PVEERLIVELYSK----
>gi|92117193|ref|YP_576922.1|ms2|6|92117193|C-(IV)_out|X|X|sequence|1|92117193 30S ribosomal protein S4 [Nitrobacter hamburgensis X14]
----------------------------------------------------------MT
KRNEAKYKIDRRMG-QNIW-----GRPK-----------SP--VNK-RE--YGPG-QHGQ
R--R-------KGKLSDFGTQLRAKQKLKGYYANISERQFYAIYVEATRLK--GDSGENL
IGLLERRLDTVVYRAKFVPTMFAARQFINHGHVKVN--GR----RVNIPSYKLKVGDAIE
VKDAS----KQLALVLEANQL----AERDVPDFID-ADHN-KQT--AKFVRIPH-LADVP
--FAV---QMEPHLIVEFYSR----
>gi|75675508|ref|YP_317929.1|ms2|6|75675508|C-(IV)_out|X|X|sequence|1|75675508 30S ribosomal protein S4 [Nitrobacter winogradskyi Nb-255]
----------------------------------------------------------MT
KRNEAKYKIDRRMG-QNIW-----GRPK-----------SP--VNK-RE--YGPG-QHGQ
R--R-------KGKLSDFGTQLRAKQKLKGYYGNISERQFYAIYVEATRMK--GDSGENL
IGLLERRLDTVVYRAKFVPTIFAARQFINHGHVKVN--GR----RVNIPSYKLKVGDTVE
VKDAS----KQLALVLEANQL----AERDVPDFID-ADHN-KQS--AKFIRIPQ-LADVP
--FAV---QMEPHLIVEFYSR----
>gi|77165764|ref|YP_344289.1|ms2|6|77165764|C-(I)|X|X|sequence|1|77165764 Ribosomal protein S4 [Nitrosococcus oceani ATCC 19707]
----------------------------------------------------------MA
KYTGPKLKQARREG-TDLF-----LKSGVRPIDSKC----K--IE------QVPG-QHGA
G-AR-------RARMSDYALQLREKQKLRRMYG-VLERQFRRYYKEAARRK--GSTGENL
LKLLESRLDNVVYRMGFGSTRAEARQLINHKGVLVN--GQ----GINIPSYQVRAEDVVA
VREKA----KRQDRIKFALEL---AQARAEAEWIE-INAG-KLE--GVFKRVPE-RSE--
--LAP---DIQENLVVELYSK----
>gi|30248442|ref|NP_840512.1|ms2|6|30248442|C+|X|X|sequence|1|30248442 30S ribosomal protein S4 [Nitrosomonas europaea ATCC 19718]
----------------------------------------------------------MA
RNINPKCRQCRREG-EKLF-----LKGD-KCFSDKC----P--IER-RN--YPPG-QHGQ
K----------KVRLSDYAVQLREKQKIRRIYG-LLENQFRNVYKRADKQK--GVTGDNL
LQLLESRLDNVAYNMGFGSSRSEARQIVRHNCVLLN--GK----RANIPSHLVEPGDLIE
IAEHA----KSYLRIKASIEA---AKRRSIPSWLE-VDFD-NLK--GLYKSKPE-RSD--
--LSS---TINESLVVELYSK----
>gi|30250077|ref|NP_842147.1|ms2|6|30250077|C-(IV)_out|X|X|sequence|1|30250077 30S ribosomal protein S4 [Nitrosomonas europaea ATCC 19718]
----------------------------------------------------------MS
RFTGPRLKIMRALG-VDLP-----GLSR-----------KT--IAS-RP--TPPG-QHGA
K-LV-------RRRKSDFGIKLQEKQKLRFNYG-LSERQLRHLMLNARKST--EPTGETL
LQLLERRLDNVVFRAGFAPTVIAARQLVSHRHVRLN--GK----PVNIPSIRLNVGDEIT
IKPES----LNLPIVLGTLQD----LPLSRPEWLL-WDEK-DKT--GKITHLPT-AED--
--VPF---PIDVQQVVEYYANRM--
>gi|114330597|ref|YP_746819.1|ms2|6|114330597|C+|X|X|sequence|1|114330597 30S ribosomal protein S4 [Nitrosomonas eutropha C91]
----------------------------------------------------------MA
RNINPKCRQCRREG-EKLF-----LKGD-KCFSDKC----P--IER-RN--YPPG-QHGQ
R----------KTRLSDYAVQLREKQKIRRIYG-LLENQFRNVYKRADRQK--GITGENL
LKLLESRLDNVAYNMGFGASRAEARQIIRHDCILLN--GK----KANIPSQLIGPGDQIE
VAEHA----KSYLRIKSSIEL---AKRRSIPSWLE-VDFD-NLK--GLYKNKPD-RSD--
--LSS---TINESLVVELYSK----
>gi|82701924|ref|YP_411490.1|ms2|6|82701924|C+|X|X|sequence|1|82701924 30S ribosomal protein S4 [Nitrosospira multiformis ATCC 25196]
----------------------------------------------------------MA
RNLDPKCRQCRREG-EKLF-----LKGE-KCFTDKC----A--IER-RN--YAPG-QHGQ
K----------SGRLSDYGVQLREKQKLRRIYG-VLERQFRNGYELAERQR--GVTGENL
LQLLECRLDTVSYRMGFGASRSEARQIVRHNGILVN--GR----RINIPSYQVKPGDVIE
VAEKA----KNHLRIKASVEA---AEQRHFPEWLE-VDTK-AMK--GTFKNKPE-RSD--
--LPS---SINESLVIELYSK----
>gi|87200259|ref|YP_497516.1|ms2|6|87200259|C-(IV)_out|X|X|sequence|1|87200259 30S ribosomal protein S4 [Novosphingobium aromaticivorans DSM 12444]
----------------------------------------------------------MS
KRKASKYKIDRRLG-ENIW-----GRPK-----------SS--VNR-RS--YGPG-QHGQ
R--R-------KSKVSDFGIQLRAKQKLKGYYGDVTEKQFKRTYQEASKMK--GDTGQNL
IGLLEQRLDMVVYRAKFAPTIFSARQVVSHGHIYVN--GV----KCNIASRRVRPGDVVS
LGKKA----KEMALIAEAQAL----PEREVPDYVA-ADGD---K--VTFTRVPT-LDEVP
--YPV---KMEPNLVVEFYSR----
>gi|153009724|ref|YP_001370939.1|ms2|6|153009724|C-(IV)_out|X|X|sequence|1|153009724 RNA-binding S4 domain protein [Ochrobactrum anthropi ATCC 49188]
----------------------------------------------------------MS
KRESAKYKIDRRLG-ENIW-----GRPK-----------SP--VNR-RE--YGPG-QHGQ
R--R-------KGKLSDFGVQLRAKQKLKGFYGDISEKQFRKTYEEAARRK--GDTGENL
IGLLESRLDAVVYRAKFVPTIFAARQFINHGHVNVN--GR----RVNVQSYRLKTGDVVE
VREKS----KQLVIVLEAVQL----AERDVPDYIE-VDHN-KLV--ATYSRVPT-LTDVP
--YAV---QMEPNLVVEFYSR----
>gi|148284289|ref|YP_001248379.1|ms2|6|148284289|C-(IV)_out|X|X|sequence|1|148284289 30S ribosomal protein S4 [Orientia tsutsugamushi Boryong]
----------------------------------------------------------MT
KVIKSKYKVSRRLG-TSVW-----GHEK-----------DA--INN-KN--YKPG-QQGN
S-SS-------ISKPSDYSKHLIAKQRLKSHYGRISEKQFRNTFKIARKKS--GNTAENL
VGLLERRLDAVVYRLNIAPTIFAARQLVSHKHIKVN--GK----KINIASYRVKAGDSIE
LSEQA----KQIPIVIGAISK----KARRIPEYLA-FDDE-KFI--GNFIRMPSSISEVP
--YPF---DPQINLVVEFYSA----
>gi|189184338|ref|YP_001938123.1|ms2|6|189184338|C-(IV)_out|X|X|sequence|1|189184338 30S ribosomal protein S4 [Orientia tsutsugamushi str. Ikeda]
----------------------------------------------------------MT
KVIKSKYKVSRRLG-TSVW-----GHEK-----------DA--INN-KN--YKPG-QQGN
S-SS-------VSKPSDYSKHLVAKQRLKSHYGRIPEKQFRNTFKIARKKS--GNTAENL
VGLLERRLDAVVYRLNIAPTIFAARQLVSHKHIKVN--GK----KINIASYRVKAGDSIE
LSEQA----KQIPIVIGAISK----KARRIPEYLA-FDDE-KFI--GNFIRMPSSISEVP
--YPF---DPQINLVVEFYSA----
>gi|119387008|ref|YP_918063.1|ms2|6|119387008|C-(IV)_out|X|X|sequence|1|119387008 30S ribosomal protein S4 [Paracoccus denitrificans PD1222]
----------------------------------------------------------MT
KRTAAKYKIDRRMG-ENIW-----GRAK-----------SP--LNR-RE--YGPG-QHGQ
R--R-------KGKLSDFGTQLRAKQKLKGYYGDLTEKQFRRIYAEAERVK--GDTGENL
IGLLERRLDAVIYRAKFVPTIFAARQFVNHGHVEVN--GK----RVNIASYRVKEGDVVS
IRERS----RQLAIVLESVGL----AERDVPDYLE-VDHN-KMT--ATFVRTPA-LGDVP
--YAV---QMEPNLVVEFYAKN---
>gi|154253024|ref|YP_001413848.1|ms2|6|154253024|C-(IV)_out|X|X|sequence|1|154253024 RNA-binding S4 domain protein [Parvibaculum lavamentivorans DS-1]
----------------------------------------------------------MT
KRQESKYKIDRRMG-ENIW-----GRPK-----------SP--VNR-RE--YGPG-QHGQ
R--R-------KGKLSDYGVQLRAKQKLKGFYGNISEKQFRGIYKEANRLR--GDTSEIL
IGLLERRLDAVVYRAKFVMTPFAARQFVGHGHILVN--GK----RVNVPSYRVREGDVIE
VREKS----KQLAIVLEASQS----AERDTPDYIE-VDHD-KMV--AKFVRIPA-FSDVP
--YAA---HMEPNLVIEFYSRS---
>gi|15603256|ref|NP_246330.1|ms2|6|15603256|C-(I)|X|X|sequence|1|15603256 30S ribosomal protein S4 [Pasteurella multocida subsp. multocida str. Pm70]
----------------------------------------------------------MA
RYLGPKLKLSRREG-TDLF-----LKSGVRAIESKC----K--ID------TAPG-QHGA
R----------KPRLSDYGSQLREKQKVRRIYG-ILERQFRNYYKEANRLK--GNTGENL
LVLLEGRLDNVVYRMGFAATRAEARQLVSHKAIVVN--GR----VVNIPSFQVSVNDVVA
VREKS----KKQARIKASLEL---AEQREKPTWLE-VDAA-KME--GVFKRVPE-RSD--
--LSA---DINEHLIVELYSK----
>gi|50122927|ref|YP_052094.1|ms2|6|50122927|C-(I)|X|X|sequence|1|50122927 30S ribosomal protein S4 [Erwinia carotovora subsp. atroseptica SCRI1043]
----------------------------------------------------------MA
RYLGPKLKLSRREG-TDLF-----LKSGVRAIDSKC----K--IE------QAPG-QHGA
R----------KPRLSDYGVQLREKQKVRRIYG-VLERQFRNYYKEAARLK--GNTGANL
LQLLEGRLDNVVYRMGFGATRAEARQMVSHKAIMVN--GR----VVSIASYQVSPNDVVS
IREKA----KKQSRVKAALEL---AEQREKPTWLE-VDAA-KME--GVFKRIPE-RTD--
--LSA---DINEHLIVELYSK----
>gi|77918341|ref|YP_356156.1|ms2|6|77918341|C+|X|X|sequence|1|77918341 30S ribosomal protein S4 [Pelobacter carbinolicus DSM 2380]
----------------------------------------------------------MA
RYTGPVCRLCRRET-MKLF-----LKGD-RCYTDKC----A--LER-RN--YAPG-QHGQ
G----------RTKVSDYGTQLREKQRMKRTYG-LLEKQFRAYFDKADSMK--GVTGENL
LVLLERRLDSAVYRLGFASSRTEGRALVRQGHFLVN--GR----KVNIPSYVMRPNDVIE
LREKS----RKITRINDALDG---VMRRGLPSWVE-LDRE-AFK--GTFKTLPV-REEM-
--TTP---AFQEQLIVELYSK----
>gi|118579144|ref|YP_900394.1|ms2|6|118579144|C+|X|X|sequence|1|118579144 30S ribosomal protein S4 [Pelobacter propionicus DSM 2379]
----------------------------------------------------------MA
RYTGPSCRLCRREN-MELF-----LKGD-RCYTDKC----A--IKR-RN--YPPG-QHGQ
G----------RTKNSAYGIQLREKQKVRRIYG-LMENQFRGYFAEADRMK--GVTGENL
LSLLERRLDNVVYRLGFASSRSESRQLVRHGHFTLN--GK----KVDIPSIQTRVGDVIE
LREKS----RKIVSINDALDA---VARRGIPQWLE-LDRD-AFK--GNLKALPV-RED--
--VTT---PIQEQLVVELYSK----
>gi|161936335|ref|YP_128585.2|ms2|6|161936335|C-(I)|X|X|sequence|1|161936335 30S ribosomal protein S4 [Photobacterium profundum SS9]
----------------------------------------------------------MA
RYLGPKLKLSRREG-TDLF-----LKSGVRAIDTKC----K--ID------NAPG-QHGA
R----------RGRLSDYGVQLREKQKVRRTYG-VLEKQFRNYYKEAARLK--GNTGENL
LQLLEGRLDNVVYRMGFGSTRAESRQLVSHKAILVN--GT----VVNVPSFKVAANDVVS
IREKA----KNQARIKAALEV---ATQRELPTWVE-VDNS-KLE--GTFKRLPE-RSD--
--LSA---DINEHLIVELYSK----
>gi|37528520|ref|NP_931865.1|ms2|6|37528520|C-(I)|X|X|sequence|1|37528520 30S ribosomal protein S4 [Photorhabdus luminescens subsp. laumondii TTO1]
----------------------------------------------------------MA
RYLGPKLKLSRREG-TDLF-----LKSGVRAIDTKC----K--LE------QAPG-QHGA
R----------KPRLSDYGVQLREKQKVRRIYG-VLERQFRNYYKEATRLK--GNTGENL
LSLLEGRLDNVVYRMGFGATRAESRQMVSHKAIMVN--GR----VVNIASYQVSPNDVVS
VREKS----KKQSRIKAALEL---AEQREKPTWLE-VDAV-KME--GVFKRIPE-RAD--
--LSA---DINEHLIVELYSK----
>gi|121603259|ref|YP_980588.1|ms2|6|121603259|C-(I)|X|X|sequence|1|121603259 30S ribosomal protein S4 [Polaromonas naphthalenivorans CJ2]
----------------------------------------------------------MA
RYLGPKAKLSRREG-TDLF-----LKSARRSISDKA----K--FD------SKPG-QHGR
T--S-------GTRTSDYGLQLREKQKVKRMYG-VLEKQFRRYFEEADRRR--GNTGANL
LSVLESRLDNVVYRMGFGSTRAEARQLVSHKAMTVN--GQ----SVNIPSYMVKAGDVIA
VRDKS----KKQTRIAEALEL---AKQVGLPAWVD-VNAD-KGE--GTFKKVPD-RDE--
--FAA---DINESLIVELYSR----
>gi|91786410|ref|YP_547362.1|ms2|6|91786410|C-(I)|X|X|sequence|1|91786410 30S ribosomal protein S4 [Polaromonas sp. JS666]
----------------------------------------------------------MA
RYLGPKAKLSRREG-TDLF-----LKSARRAISDKA----K--FD------SKPG-QHGR
T--S-------GTRTSDFGLQLREKQKVKRMYG-VLEKQFRRYFEEADRRK--GNTGANL
LFILESRLDNVVYRMGFGSTRAEARQLVSHKAITVN--GN----SVNIPSYMVKTGDVIA
VRDKS----KKQTRVTEALEL---AKQVGLPAWVD-VNAD-KGE--GVFKKVPD-RDE--
--FAA---DVNESLIVELYSR----
>gi|171462904|ref|YP_001797017.1|ms2|6|171462904|C-(I)|X|X|sequence|1|171462904 ribosomal protein S4 [Polynucleobacter necessarius STIR1]
----------------------------------------------------------MA
RYLGPKAKLARREG-TDLF-----LKSARRALSDKC----R--LD------NKPG-QDGR
T--S-------GSRTSDYGNQLREKQKVKRIYG-VLERQFRRYFAEAERRK--GNTGETL
LQLLESRLDNVVYRMGFGSTRAEARQLVSHCAILLN--GN----PVNIPSIQVKPGDVVA
IREKA----KKQARITESLNL---VGQMAAVTWVS-VDVA-KLE--GTFKQVPD-RED--
--ISG---EINESLIVELYSR----
>gi|145588266|ref|YP_001154863.1|ms2|6|145588266|C-(I)|X|X|sequence|1|145588266 ribosomal protein S4 [Polynucleobacter sp. QLW-P1DMWA-1]
----------------------------------------------------------MA
RYLGPKAKLARREG-TDLF-----LKSARRALSDKC----K--LD------TKPG-QHGR
T--S-------GSRTSDYGNQLREKQKVKRIYG-VLERQFRRYFAEAERRK--GNTGETL
LQLLESRLDNVVYRMGFGSTRAEARQLVSHCAILLN--GS----PVNIPSIQVKPGDVVA
IREKA----KKQARITESLNL---VGQMAAVTWVS-VDAA-KLE--GTFKQVPD-RED--
--ISG---EINESLIVELYSR----
>gi|109897338|ref|YP_660593.1|ms2|6|109897338|C-(I)|X|X|sequence|1|109897338 30S ribosomal protein S4 [Pseudoalteromonas atlantica T6c]
----------------------------------------------------------MA
RYLGPKLKLSRREG-TDLF-----LKSGVRAIESKC----K--ID------NAPG-QHGA
R----------RGRLSDYGVQLREKQKVRRMYG-VLEKQFRNYYKEAARLK--GNTGENL
LQLLEQRLDNVVYRIGFASTRSEARQLVSHKAILVN--GQ----VVNVPSFNVSADDVVS
VREKA----KKQARIVSALEL---AEQREKPTWIE-VDSK-KME--GTFKRVPE-RTD--
--LSA---EINEQLIVELYSK----
>gi|77361711|ref|YP_341286.1|ms2|6|77361711|C-(I)|X|X|sequence|1|77361711 30S ribosomal protein S4 [Pseudoalteromonas haloplanktis TAC125]
----------------------------------------------------------MA
RYLGPKLKLSRREG-TDLF-----LKSGVRAIDSKC----K--LE------TAPG-QHGA
R----------KGRLSDYGLQLREKQKVRRIYG-VLEKQFRNYYKEAARLK--GNTGENL
LQLLEQRLDNVVYRMGFASTRAEARQLVSHKAILVN--GR----VVNVPSYVIAPEDTVV
IREKS----KTQARIIAALEL---AEQREKPTWVE-VDGK-KLE--GSFKRLPE-RSD--
--LSA---DINEQLIVELYSK----
>gi|152986119|ref|YP_001346247.1|ms2|6|152986119|C-(I)|X|X|sequence|1|152986119 ribosomal protein S4 [Pseudomonas aeruginosa PA7]
----------------------------------------------------------MA
RYIGPKCKLSRREG-TDLF-----LKSGARALDSKC----K--AE------NVPG-QHGQ
R----------RGRLSDYGLQLREKQKVRRIYG-VLERQFRGYYQEASRRK--GSTGENL
LQLLECRLDNVVYRMGFGSTRAESRQLVSHKAITVN--GQ----TVNIPSYQVKAGDVVA
IREKS----RNQLRIAQALEL---CGQRGRVEWVE-VDLD-KKT--GTFKSVPA-RSD--
--LSA---DINENLIVELYSK----
>gi|116052274|ref|YP_788880.1|ms2|6|116052274|C-(I)|X|X|sequence|1|116052274 30S ribosomal protein S4 [Pseudomonas aeruginosa UCBPP-PA14]
----------------------------------------------------------MA
RYIGPKCKLSRREG-TDLF-----LKSGARALDSKC----K--AE------NVPG-QHGQ
R----------RGRLSDYGLQLREKQKVRRIYG-VLERQFRGYYQEASRRK--GSTGENL
LQLLECRLDNVVYRMGFGSTRSESRQLVSHKAITVN--GQ----TVNIPSYQVKAGDVVA
VREKS----KNQLRIAQALEL---CGQRGRVEWVE-VDLD-KKA--GTFKSAPA-RSD--
--LSA---DINENLIVELYSK----
>gi|15599435|ref|NP_252929.1|ms2|6|15599435|C-(I)|X|X|sequence|1|15599435 30S ribosomal protein S4 [Pseudomonas aeruginosa PAO1]
----------------------------------------------------------MA
RYIGPKCKLSRREG-TDLF-----LKSGARALDSKC----K--AE------NVPG-QHGQ
R----------RGRLSDYGLQLREKQKVRRIYG-VLERQFRGYYQEASRRK--GSTGENL
LQLLECRLDNVVYRMGFGSTRSESRQLVSHKAITVN--GQ----TVNIPSYQVKAGDVVA
VREKS----KNQLRIAQALEL---CGQRGRVEWVE-VDLD-KKA--GTFKSAPA-RSD--
--LSA---DINENLIVELYSK----
>gi|104779779|ref|YP_606277.1|ms2|6|104779779|C-(I)|X|X|sequence|1|104779779 30S ribosomal protein S4 [Pseudomonas entomophila L48]
----------------------------------------------------------MA
RYIGPKCKLSRREG-TDLF-----LKSGVRALESKC----N--IE------AAPG-IHGQ
R----------RGRQSDYGTQLREKQKVRRIYG-VLERQFRGYYQAAASKK--GATGENL
LQMLECRLDNVVYRMGFGSTRSESRQLVSHKAISVN--GK----TVNIPSYQVRPGDVVS
VREKS----LNQLRIVQALEL---CAQRGRVEWVD-VDAA-KKS--GVFKNVPA-RSD--
--LSA---DINENLIVELYSK----
>gi|77461277|ref|YP_350784.1|ms2|6|77461277|C-(I)|X|X|sequence|1|77461277 30S ribosomal protein S4 [Pseudomonas fluorescens PfO-1]
----------------------------------------------------------MA
RYIGPKCKLARREG-TDLF-----LKSGVRAIESKC----N--IE------AAPG-IHGQ
R----------RGRQSDYGTQLREKQKVRRIYG-VLERQFSGYYKAAASKK--GATGENL
LQLLECRLDNVVYRMGFGSTRAESRQLVSHKSISVN--GQ----TVNVPSYQVRAGDVVA
VREKA----KNQLRIVQALEL---CAQRGRVEWVE-VDAE-KKS--GVFKNVPA-RSD--
--LSA---DINESLIVELYSK----
>gi|70732860|ref|YP_262627.1|ms2|6|70732860|C-(I)|X|X|sequence|1|70732860 30S ribosomal protein S4 [Pseudomonas fluorescens Pf-5]
----------------------------------------------------------MA
RYIGPKCKLARREG-TDLF-----LKSGVRAIESKC----N--IE------AAPG-IHGQ
R----------RGRQSDYGTQLREKQKVRRIYG-VLERQFSGYYKQAAGKK--GATGENL
LQLLECRLDNVVYRMGFGSTRAESRQLVSHKSISVN--GQ----TVNVPSYQVRAGDVVA
VREKA----KNQLRIVQALDL---CAQRGRVEWVE-VDTE-KKS--GVFKNVPA-RSD--
--LSA---DINESLIVELYSK----
>gi|146308899|ref|YP_001189364.1|ms2|6|146308899|C-(I)|X|X|sequence|1|146308899 30S ribosomal protein S4 [Pseudomonas mendocina ymp]
----------------------------------------------------------MA
RYIGPKCKLSRREG-TDLF-----LKSGVRALESKC----N--IE------AAPG-IHGQ
R----------RGRQSDYGTQLREKQKVRRIYG-VLERQFSGYYKQAASQK--GATGENL
LQLLECRLDNVVYRMGFGATRAESRQLVSHKAISVN--GQ----TVNVPSYQVKAGDVVA
VREKS----KNQLRIAQALEL---CAQRGRVEWVE-VDAE-KKS--GVFKNVPA-RGD--
--LSA---DINESLIVELYSK----
>gi|170723882|ref|YP_001751570.1|ms2|6|170723882|C-(I)|X|X|sequence|1|170723882 ribosomal protein S4 [Pseudomonas putida W619]
----------------------------------------------------------MA
RYIGPKCKLSRREG-TDLF-----LKSGVRALESKC----N--IE------AAPG-IHGQ
R----------RGRQSDYGTQLREKQKVRRIYG-VLERQFRGYYQAAASKK--GATGENL
LQLLECRLDNVVYRMGFGSTRSESRQLVSHKAISVN--GK----TVNIPSYQVRPGDVVA
VREKS----SNQLRIVQALEL---CAQRGRVEWVD-VDSA-KKS--GVFKNVPA-RGD--
--LSA---DINENLIVELYSK----
>gi|167031523|ref|YP_001666754.1|ms2|6|167031523|C-(I)|X|X|sequence|1|167031523 ribosomal protein S4 [Pseudomonas putida GB-1]
----------------------------------------------------------MA
RYIGPKCKLSRREG-TDLF-----LKSGVRALESKC----N--IE------AAPG-IHGQ
R----------RGRQSDYGTQLREKQKVRRIYG-VLERQFRGYYQAAASKK--GATGENL
LQLLECRLDNVVYRMGFGSTRSESRQLVSHKAISVN--GK----TVNIPSYQVRPGDVVA
VREKS----LAQLRIVQALEL---CAQRGRVEWVD-VDAA-KKS--GVFKNVPA-RSD--
--LSA---DINENLIVELYSK----
>gi|26987219|ref|NP_742644.1|ms2|6|26987219|C-(I)|X|X|sequence|1|26987219 30S ribosomal protein S4 [Pseudomonas putida KT2440]
----------------------------------------------------------MA
RYIGPKCKLSRREG-TDLF-----LKSGVRALESKC----N--IE------AAPG-IHGQ
R----------RGRQSDYGTQLREKQKVRRIYG-VLERQFRGYYQAAASKK--GATGENL
LQLLECRLDNVVYRMGFGSTRSESRQLVSHKAISVN--GK----TVNIPSYQVRPGDVVA
VREKS----LGQLRIVQALEL---CAQRGRVEWVD-VDAA-KKS--GVFKNVPA-RSD--
--LSA---DINENLIVELYSK----
>gi|148545763|ref|YP_001265865.1|ms2|6|148545763|C-(I)|X|X|sequence|1|148545763 30S ribosomal protein S4 [Pseudomonas putida F1]
----------------------------------------------------------MA
RYIGPKCKLSRREG-TDLF-----LKSGVRALESKC----N--IE------AAPG-IHGQ
R----------RGRQSDYGTQLREKQKVRRIYG-VLERQFRGYYQAAASKK--GATGENL
LQLLECRLDNVVYRMGFGSTRSESRQLVSHKAISVN--GK----TVNIPSYQVRPGDVVA
VREKS----LGQLRIVQALEL---CAQRGRVEWVD-VDAA-KKS--GVFKNVPA-RSD--
--LSA---DINENLIVELYSK----
>gi|71734874|ref|YP_276682.1|ms2|6|71734874|C-(I)|X|X|sequence|1|71734874 30S ribosomal protein S4 [Pseudomonas syringae pv. phaseolicola 1448A]
----------------------------------------------------------MA
RYIGPKCKLARREG-TDLF-----LKSGVRAIESKC----N--IE------AAPG-IHGQ
R----------RGRQSDYGTQLREKQKVRRIYG-VLERQFSGYYKEAAGKK--GATGENL
LQLLECRLDNVVYRMGFGSTRAESRQLVSHKSVSVN--GK----TVNVPSYQVRAGDVVA
IREKA----KNQLRIVQALDL---CAQRGRVEWVE-VDTE-KKS--GVFKNVPA-RSD--
--LSA---DINESLIVELYSK----
>gi|146281194|ref|YP_001171347.1|ms2|6|146281194|C-(I)|X|X|sequence|1|146281194 30S ribosomal protein S4 [Pseudomonas stutzeri A1501]
----------------------------------------------------------MA
RYIGPKCKLSRREG-TDLF-----LKSGARALESKC----N--IE------TPPG-VHGQ
R----------RGRLSDYGTQLREKQKVRRIYG-VLERQFSGYYKEAASRK--GATGENL
LQLLECRLDNVVYRMGFGSTRAESRQLVSHKSITVN--GQ----TVNIPSYQVKAGDVVA
VREKC----RNQLRIAQALEL---CAQRGRVEWVE-VDAD-KKS--GVFKNVPA-RSD--
--LSA---DINENLIVELYSK----
>gi|66047752|ref|YP_237593.1|ms2|6|66047752|C-(I)|X|X|sequence|1|66047752 30S ribosomal protein S4 [Pseudomonas syringae pv. syringae B728a]
----------------------------------------------------------MA
RYIGPKCKLARREG-TDLF-----LKSGVRAIESKC----N--IE------AAPG-IHGQ
R----------RGRQSDYGTQLREKQKVRRIYG-VLERQFSGYYKEAAGKK--GATGENL
LQLLECRLDNVVYRMGFGSTRAESRQLVSHKSVSVN--GK----TVNVPSYQVRAGDVVA
IREKA----KNQLRIVQALDL---CAQRGRVEWVE-VDTE-KKS--GVFKNVPA-RSD--
--LSA---DINESLIVELYSK----
>gi|28867878|ref|NP_790497.1|ms2|6|28867878|C-(I)|X|X|sequence|1|28867878 ribosomal protein S4 [Pseudomonas syringae pv. tomato str. DC3000]
----------------------------------------------------------MA
RYIGPKCKLARREG-TDLF-----LKSGVRAIESKC----N--IE------AAPG-IHGQ
R----------RGRQSDYGTQLREKQKVRRIYG-VLERQFSGYYKEAAGKK--GATGENL
LQLLECRLDNVVYRMGFGSTRAESRQLVSHKSVSVN--GK----TVNVPSYQVRAGDVVA
IREKA----KNQLRIVQALDL---CAQRGRVEWVE-VDTE-KKS--GVFKNVPA-RSD--
--LSA---DINESLIVELYSK----
>gi|71065083|ref|YP_263810.1|ms2|6|71065083|C-(I)|X|X|sequence|1|71065083 30S ribosomal protein S4 [Psychrobacter arcticus 273-4]
----------------------------------------------------------MA
RYIGPKLKLSRREG-TDLG-----LKSGVKPYDVKT----KK-SA------RPPG-QHGV
S----------RNKSSEYSLQLREKQKVKRIYG-VLERQFANYYKEAARKR--GATGENL
LAMLESRLDNVVYRMGFGSTRAEARQLVSHRTVMVKKAGRDEFVRVNIPSIQLQDGDVIA
IQEKS----REQLRIKNAIEL---ATQRGIPEWLD-VDHS-KLQ--GTFKKAPD-RID--
--LPA---EINESLIVELYSK----
>gi|93005338|ref|YP_579775.1|ms2|6|93005338|C-(I)|X|X|sequence|1|93005338 30S ribosomal protein S4 [Psychrobacter cryohalolentis K5]
----------------------------------------------------------MA
RYIGPKLKLSRREG-TDLG-----LKSGVKPYDVKT----KK-SA------RPPG-QHGV
S----------RNKSSEYSLQLREKQKVKRIYG-VLERQFANYYKEAARKR--GATGENL
LAMLESRLDNVVYRMGFGSTRAEARQLVSHRTVMVKKAGRDEFIRVNIPSIQLQDGDVIA
IQEKS----REQLRIKNAIEL---ATQRGIPEWLD-VDHS-KLQ--GTFKKAPD-RID--
--LPA---EINESLIVELYSK----
>gi|148652261|ref|YP_001279354.1|ms2|6|148652261|C-(I)|X|X|sequence|1|148652261 30S ribosomal protein S4 [Psychrobacter sp. PRwf-1]
----------------------------------------------------------MA
RYIGPKLKLSRREG-TDLQ-----LKSGVKPYDVKT----KK-AG------RVPG-QHGN
T----------RNKASEYSLQLREKQKVKRMYG-VLERQFANYYKESARAR--GATGEHL
LQMLERRLDNVVYRMGFGSTRAEARQLVSHRAVMIKKAGRDEFVRVNIPSIQVQDGDVIA
IHEKA----KEQLRIKNAIEL---ATQRGIPEWLE-VDHS-KMQ--GTFKQAPD-RID--
--LPA---EITESLIVELYSK----
>gi|119946251|ref|YP_943931.1|ms2|6|119946251|C-(I)|X|X|sequence|1|119946251 ribosomal protein S4 [Psychromonas ingrahamii 37]
----------------------------------------------------------MA
RYLGPKLKLSRREG-TDLF-----LKSGVRAIESKC----K--ID------NAPG-VHGA
R----------KPRLSDYGLQLREKQKVRRMYG-VLEKQFRNYYKESARLQ--GNTGENL
LQLLEGRLDNVVYRMGFGATRAESRQLVSHKAVLVN--GK----VVNIPSFNVKASDVIA
IREKA----KKQSRIGAALEI---AGQREVPTWVS-VDAT-KME--GVFTRQPE-RSD--
--LSA---EINEQLIIELYSK----
>gi|119947102|ref|YP_944782.1|ms2|6|119947102|C-(I)|X|X|sequence|1|119947102 ribosomal protein S4 [Psychromonas ingrahamii 37]
----------------------------------------------------------MA
RYLGPKLKLSRREG-TDLF-----LKSGVRAIESKC----K--ID------NAPG-VHGA
R----------KPRLSDYGLQLREKQKVRRMYG-VLEKQFRNYYKESARLQ--GNTGENL
LQLLEGRLDNVVYRMGFGATRAESRQLVSHKAVLVN--GK----VVNIPSFNVKASDVIA
IREKA----KKQSRIGAALEI---AGQREVPTWVS-VDAT-KME--GIFTRQPE-RSD--
--LSA---EINEQLIIELYSK----
>gi|17547713|ref|NP_521115.1|ms2|6|17547713|C-(I)|X|X|sequence|1|17547713 30S ribosomal protein S4 [Ralstonia solanacearum GMI1000]
----------------------------------------------------------MA
RYTGPKAKLSRREG-TDLF-----LKSARRSLADKC----K--LD------SKPG-QHGR
T--S-------GARTSDYGNQLREKQKVKRIYG-VLERQFRRYFAEADRRK--GNTGENL
LQLLESRLDNVVYRMGFGSTRAEARQLVSHKAILVN--GQ----ALNVPSAQIKSGDVVA
IREKS----KKQVRIAESLSL---AEQTGFPGWVA-VDAK-KME--GTFKQAPD-RGD--
--IAG---DINESLIVELYSR----
>gi|86357927|ref|YP_469819.1|ms2|6|86357927|C-(IV)_out|X|X|sequence|1|86357927 30S ribosomal protein S4 [Rhizobium etli CFN 42]
----------------------------------------------------------MS
KRESSKYKIDRRMG-ENIW-----GRPK-----------SP--VNR-RE--YGPG-QHGQ
R--R-------KGKLSDFGVQLRAKQKLKGYYGDLREKQFRAIFAEAARRK--GDTSENL
IGLLESRLDAIVYRAKFVPTVFAARQFVNHGHVTVN--GV----RVNIGSYRCKAGDVIE
VREKS----KQLVTVLEAVSL----AERDVPDYIE-VDHN-KMV--ATFGRVPT-LSDVP
--FPV---VMEPHLVVEFYSR----
>gi|190891998|ref|YP_001978540.1|ms2|6|190891998|C-(IV)_out|X|X|sequence|1|190891998 30S ribosomal protein S4 [Rhizobium etli CIAT 652]
----------------------------------------------------------MS
KRESSKYKIDRRMG-ENIW-----GRPK-----------SP--VNR-RE--YGPG-QHGQ
R--R-------KGKLSDFGVQLRAKQKLKGYYGDLREKQFRAIFAEADRRK--GDTSENL
IGLLESRLDAIVYRAKFVPTVFAARQFVNHGHVTVN--GV----RVNIGSYRCKAGDVIE
VREKS----KQLVTVLEAVSL----AERDVPDYIE-VDHN-KMV--ATFGRVPT-LSDVP
--FPV---VMEPHLVVEFYSR----
>gi|116252370|ref|YP_768208.1|ms2|6|116252370|C-(IV)_out|X|X|sequence|1|116252370 30S ribosomal protein S4 [Rhizobium leguminosarum bv. viciae 3841]
----------------------------------------------------------MS
KRESSKYKIDRRMG-ENIW-----GRPK-----------SP--VNR-RE--YGPG-QHGQ
R--R-------KGKLSDFGVQLRAKQKLKGYYGDLREKQFRAIFAEADRRK--GDTSENL
IGLLESRLDAIVYRAKFVPTVFAARQFVNHGHVSVN--GV----RVNIGSYRCKAGDVIE
VREKS----KQLVIVLEAVSL----AERDVPDYIE-VDHN-KMV--ATFGRVPT-LSDVP
--FPV---VMEPHLVVEFYSR----
>gi|77462835|ref|YP_352339.1|ms2|6|77462835|C-(IV)_out|X|X|sequence|1|77462835 30S ribosomal protein S4 [Rhodobacter sphaeroides 2.4.1]
----------------------------------------------------------MT
KRTSAKYKIDRRMG-ENIW-----GRPK-----------SP--VNK-RE--YGPG-QHGQ
R--R-------KNKLSDFGTQLRAKQKLKGYYGDLTEKQFRKIFAEAERVK--GDTGEML
VGLLERRLDAIVYRAKFVPTIFAARQFVNHGHVTVN--GQ----RVNIGSYRCKEGDVIQ
VREKS----RQLALVLEATQL----AERDVPDYIE-VDYS-KMT--ATFVRTPG-LGDVP
--YPV---QMEPNLVVEFYAKN---
>gi|146278250|ref|YP_001168409.1|ms2|6|146278250|C-(IV)_out|X|X|sequence|1|146278250 30S ribosomal protein S4 [Rhodobacter sphaeroides ATCC 17025]
----------------------------------------------------------MT
KRTSAKYKIDRRMG-ENIW-----GRPK-----------SP--VNK-RE--YGPG-QHGQ
R--R-------KNKLSDFGTQLRAKQKLKGYYGDLTEKQFRKIYAEAERVK--GDTGEML
VGLLERRLDAIVYRAKFVPTVFAARQFVNHGHVTVN--GQ----RVNIGSYRCKEGDVIQ
VRERS----RQLAIVLEATQL----AERDVPDYIE-VDYS-KMT--ATFVRTPS-LGDVP
--YPV---VMEPNLVVEFYAKN---
>gi|126461727|ref|YP_001042841.1|ms2|6|126461727|C-(IV)_out|X|X|sequence|1|126461727 30S ribosomal protein S4 [Rhodobacter sphaeroides ATCC 17029]
----------------------------------------------------------MT
KRTSAKYKIDRRMG-ENIW-----GRPK-----------SP--VNK-RE--YGPG-QHGQ
R--R-------KNKLSDFGTQLRAKQKLKGYYGDLTEKQFRKIFAEAERVK--GDTGEML
VGLLERRLDAIVYRAKFVPTIFAARQFVNHGHVTVN--GQ----RVNIGSYRCKEGDVIQ
VREKS----RQLALVLEATQL----AERDVPDYIE-VDYS-KMT--ATFVRTPG-LGDVP
--YPV---QMEPNLVVEFYAKN---
>gi|89902965|ref|YP_525436.1|ms2|6|89902965|C-(I)|X|X|sequence|1|89902965 30S ribosomal protein S4 [Rhodoferax ferrireducens T118]
----------------------------------------------------------MA
RYLGPKAKLSRREG-TDLF-----LKSARRSIGDKA----K--FD------SKPG-QHGR
T--S-------GARTSDFGLQLREKQKVKRMYG-VLEKQFRRYFEEADRRK--GNTGANL
LSLLESRLDNVVYRMGFGSTRAEARQLVSHKAMTVN--GK----SVNIPSYMVKAGDMIA
VRDKS----KKQNRIVEALQL---AQQVGMPAWVE-INAE-KAE--GTFKAVPD-RDQ--
--FAA---DVNESLIVELYSR----
>gi|115523649|ref|YP_780560.1|ms2|6|115523649|C-(IV)_out|X|X|sequence|1|115523649 30S ribosomal protein S4 [Rhodopseudomonas palustris BisA53]
-----------------------------------------MHRRARFLIHIKTLEDAMT
KRSEAKYKIDRRMG-QNIW-----GRPK-----------SP--VNR-RE--YGPG-QHGQ
R--R-------KGKLSDFGVQLRAKQKLKGYYANISERQFHAIYVEATRLK--GDSGENL
IGLLERRLDTVVYRAKFVATMFAARQFINHGHVKVN--GK----RVNISSYKVKVGDLIE
VKESS----KQLAFVLEASQL----GERDTPDYVE-VDHS-KMT--AKFIRVPH-LSDVP
--FAV---QMEPHLIVEFYSR----
>gi|90423114|ref|YP_531484.1|ms2|6|90423114|C-(IV)_out|X|X|sequence|1|90423114 30S ribosomal protein S4 [Rhodopseudomonas palustris BisB18]
----------------------------------------------------------MT
KRSEAKYKIDRRMG-QNIW-----GRPK-----------SP--VNR-RE--YGPG-QHGQ
R--R-------KGKLSDFGVQLRAKQKLKGYYANISERQFHSIYVEATRLK--GDSGENL
IGLLERRLDTVVYRAKFVSTMFAARQFINHGHVKVN--GK----RVNIASYKVKVGDLVE
VKESS----KQLTFVLEANQL----AERDVPDFIE-VDHG-KMT--AKFIRIPH-LSDVP
--FAV---QMEPHLIVEFYSR----
>gi|91976243|ref|YP_568902.1|ms2|6|91976243|C-(IV)_out|X|X|sequence|1|91976243 30S ribosomal protein S4 [Rhodopseudomonas palustris BisB5]
----------------------------------------------------------MT
KRSEAKYKIDRRMG-QNIW-----GRPK-----------SP--VNR-RE--YGPG-QHGQ
R--R-------KGKLSDFGVQLRAKQKLKGYYANISERQFHAIYVEATRLK--GDSGENL
IGLLERRLDTVVYRSKFVSTMFAARQFINHGHIKVN--GK----RVNISSYKVRVGDVIE
VKEAS----KQLAIVLEANQL----AERDVPDYID-VDHN-KMT--AKFGRIPA-LSDVP
--FAV---QMEPHLIVEFYSR----
>gi|39934659|ref|NP_946935.1|ms2|6|39934659|C-(IV)_out|X|X|sequence|1|39934659 30S ribosomal protein S4 [Rhodopseudomonas palustris CGA009]
----------------------------------------------------------MT
KRAEAKYKIDRRMG-QNIW-----GRPK-----------SP--VNR-RE--YGPG-QHGQ
R--R-------KGKLSDFGVQLRAKQKLKGYYANISERQFHAIYVEATRLK--GDSGENL
IGLLERRLDAVVYRAKFVSTMFAARQFINHGHIKVN--GK----RVNIPSYKVRVGDVIE
VKEAS----KQLAFVLEASQL----AERDVPDYIE-VDHN-KMT--AKFARIPA-LSDVP
--FAV---QMEPHLIVEFYSR----
>gi|86750809|ref|YP_487305.1|ms2|6|86750809|C-(IV)_out|X|X|sequence|1|86750809 30S ribosomal protein S4 [Rhodopseudomonas palustris HaA2]
----------------------------------------------------------MT
KRSEAKYKIDRRMG-QNIW-----GRPK-----------SP--VNR-RE--YGPG-QHGQ
R--R-------KGKLSDFGVQLRAKQKLKGYYANISERQFHSIYVEATRLK--GDSGENL
IGLLERRLDTVVYRAKFVSTMFAARQFINHGHIKVN--GK----RVNISSYKVRVGDLIE
VKESS----KQLAFVLEASQL----AERDVPDYIE-VDHN-KMT--AKFGRIPA-LTDVP
--FAV---QMEPHLIVEFYSR----
>gi|83592040|ref|YP_425792.1|ms2|6|83592040|C-(IV)_out|X|X|sequence|1|83592040 30S ribosomal protein S4 [Rhodospirillum rubrum ATCC 11170]
----------------------------------------------------------MG
KRLNSKHKIDRRLG-VNLW-----GRPK-----------SP--INK-RE--YGPG-EHGQ
R----------RRKPSDFGIQLMAKQKLKGYYGNISEKAFRKYYEEASSRR--GDTSENL
ISILETRLDAVVYRMKIVPTVFSSRQIINHGHILVN--GR----RVSVASYRVQEGDVIE
VKEKS----RQMPLILEALQS----HERDIPEYIT-MDLA-HAK--GTFLRAPK-LEDVP
--YPV---QMEPNLVVEFYSR----
>gi|157825598|ref|YP_001493318.1|ms2|6|157825598|C-(IV)_out|X|X|sequence|1|157825598 30S ribosomal protein S4 [Rickettsia akari str. Hartford]
----------------------------------------------------------MT
KIVRSKYKASRRLG-VSLW-----GDGK-----------DA--FNT-RN--YRPG-QHGQ
N--A-------MIKTSDYGLHLKAKQRLKCHYGRVTEKQFRNLFVLAQKMK--GNTGENF
IGLLESRLDTVVYRMNIAPTIFAARQLVSHGHIKLN--GK----KADIASIRLKEGDVIA
IKESV----KQIPLIQESVSK----QGQTTPGYLS-FDVH-SLT--GKYLRVPA-LSDVP
--YPF---EAEVHLVIELYSR----
>gi|157826887|ref|YP_001495951.1|ms2|6|157826887|C-(IV)_out|X|X|sequence|1|157826887 30S ribosomal protein S4 [Rickettsia bellii OSU 85-389]
----------------------------------------------------------MT
KIVRSKYKASRRLG-VSLW-----GDGK-----------DA--FNT-RN--YRPG-QHGR
N--T-------MVKTSDYGLHLKAKQRIKCHYGRITEKQFRNIFGFAQKMK--GNTGENF
IGLLESRLDSIVYRMNIAPTIFSSRQLISHGHIKVN--GK----KADIASMRLKEGDVIE
IKEAS----RQMGIIQESVSK----QGQTTPDYVS-FDVD-SLS--GKYLRVPT-ISDVR
--YPF---TPEVHLVVELYSR----
>gi|91205656|ref|YP_538011.1|ms2|6|91205656|C-(IV)_out|X|X|sequence|1|91205656 30S ribosomal protein S4 [Rickettsia bellii RML369-C]
----------------------------------------------------------MT
KIVRSKYKASRRLG-VSLW-----GDGK-----------DA--FNT-RN--YRPG-QHGR
N--T-------MVKTSDYGLHLKAKQRIKCHYGRITEKQFRNIFGFAQKMK--GNTGENF
IGLLESRLDSIVYRMNIAPTIFSSRQLISHGHIKVN--GK----KADIASMRLKEGDVIE
IKEAS----RQMGIIQESVSK----QGQTTPDYVS-FDVD-SLS--GKYLRVPT-ISDVR
--YPF---TPEVHLVVELYSR----
>gi|157803917|ref|YP_001492466.1|ms2|6|157803917|C-(IV)_out|X|X|sequence|1|157803917 30S ribosomal protein S4 [Rickettsia canadensis str. McKiel]
----------------------------------------------------------MT
KIVRSKYKASRRLG-VSLW-----GDSK-----------DA--FNI-RN--YRPG-QHGQ
N--T-------MIKTSDYGLHLKAKQRLKCHYGRVTEKQFRNIFELAQKMK--GNTGENF
IGLLESRLDTVVYRMNIAPTIFAARQLVSHGHIKLN--GK----KADIASIRLKEGDVVE
VKESI----KQIALIQESILK----QGQTTPNYLS-FDVP-SLT--GKYLRVPN-LSDVP
--YPF---EAEVHLVIELYSR----
>gi|15892391|ref|NP_360105.1|ms2|6|15892391|C-(IV)_out|X|X|sequence|1|15892391 30S ribosomal protein S4 [Rickettsia conorii str. Malish 7]
----------------------------------------------------------MT
KIVRSKYKASRRLG-VSLW-----GDSK-----------DA--FNT-RN--YRPG-QHGQ
N--T-------MIKTSDYGLHLKAKQRLKCHYGRVTEKQFRNIFALAQKMK--GNTGENF
IGLLESRLDTVVYRMNIAPTIFAARQLVSHGHIKLN--GK----KADIASIRLKAGDVIE
VKESV----KQIPLIQESVSK----QGQTTPGYLS-FDVP-SLT--GKYLRVPA-LSDVP
--YPF---EAEVHLVIELYSR----
>gi|162022123|ref|YP_246565.2|ms2|6|162022123|C-(IV)_out|X|X|sequence|1|162022123 30S ribosomal protein S4 [Rickettsia felis URRWXCal2]
----------------------------------------------------------MT
KIVRSKYKASRRLG-VSLW-----GDSK-----------DA--FNT-RN--YRPG-QHGQ
N--T-------MIKTSDYGLHLKAKQRLKCHYGRVTEKQFRNIFALAQKMK--GNTGENF
IGLLESRLDTVVYRMNIAPTIFAARQLVSHGHIKLN--GK----KADIASIRLKEGDVIE
VKESV----KQIPLIQESVSK----QAQTTPGYLS-FDVP-SLT--GKYLRVPA-LSDVP
--YPF---EAEVHLVIELYSR----
>gi|157964424|ref|YP_001499248.1|ms2|6|157964424|C-(IV)_out|X|X|sequence|1|157964424 30S ribosomal protein S4 [Rickettsia massiliae MTU5]
------------------------------------MTLIQEMYIFFCNSNNKLRILSVT
KIVRSKYKASRRLG-VSLW-----GDSK-----------DA--FNT-RN--YRPG-QHGQ
N--T-------MIKTSDYGLHLKAKQRLKCHYGRVTEKQFRNIFALAQKMK--GNTGENF
IGLLESRLDTVVYRMNIAPTIFAARQLVSHGHIKLN--GK----KADIASIRLKAGDVIE
VKESV----KQIPLIQESVSK----QGQTTPGYLS-FDVP-SLT--GKYLRVPA-LSDVP
--YPF---EAEVHLVIELYSR----
>gi|15604213|ref|NP_220728.1|ms2|6|15604213|C-(IV)_out|X|X|sequence|1|15604213 30S ribosomal protein S4 [Rickettsia prowazekii str. Madrid E]
----------------------------------------------------------MT
KIVRSKYKASRRLG-VSLW-----GDSK-----------DA--FNT-RN--YRPG-QHGQ
N--T-------MIKTSDYGLHLKAKQRLKCYYGRVTEKQFRNIFALAQRMK--GNTGENF
IGLLESRLDTVVYRMNIAPTIFAARQLVSHGHIKLN--GK----KADIASIRLKEGDIIE
IKESI----QQIPLIQESISK----QGQTTPGYLS-FDIP-SLT--GKYLRVPA-LSDVP
--YPF---EAEVHLVIELYSR----
>gi|165933050|ref|YP_001649839.1|ms2|6|165933050|C-(IV)_out|X|X|sequence|1|165933050 SSU ribosomal protein S4P [Rickettsia rickettsii str. Iowa]
----------------------------------------------------------MT
KIVRSKYKASRRLG-VSLW-----GDSK-----------DA--FNT-RN--YRPG-QHGQ
N--T-------MIKTSDYGLHLKAKQRLKCHYGRVTEKQFRNIFALAQKMK--GNTGENF
IGLLESRLDTVVYRMNIAPTIFAARQLVSHGHIKLN--GK----KADIASIRLKAGDVIE
VKESV----KQIPLIQESVSK----QGQTTPGYLS-FDVP-SLT--GKYLRVPA-LSDVP
--YPF---EAEVHLVIELYSR----
>gi|157828341|ref|YP_001494583.1|ms2|6|157828341|C-(IV)_out|X|X|sequence|1|157828341 30S ribosomal protein S4 [Rickettsia rickettsii str. 'Sheila Smith']
----------------------------------------------------------MT
KIVRSKYKASRRLG-VSLW-----GDSK-----------DA--FNT-RN--YRPG-QHGQ
N--T-------MIKTSDYGLHLKAKQRLKCHYGRVTEKQFRNIFALAQKMK--GNTGENF
IGLLESRLDTVVYRMNIAPTIFAARQLVSHGHIKLN--GK----KADIASIRLKAGDVIE
VKESV----KQIPLIQESVSK----QGQTTPGYLS-FDVP-SLT--GKYLRVPA-LSDVP
--YPF---EAEVHLVIELYSR----
>gi|51473540|ref|YP_067297.1|ms2|6|51473540|C-(IV)_out|X|X|sequence|1|51473540 30S ribosomal protein S4 [Rickettsia typhi str. Wilmington]
----------------------------------------------------------MT
KIVRSKYKASRRLG-VSLW-----GDSK-----------DA--FNT-RN--YRPG-QHGQ
N--T-------MIKTSDYGLHLKAKQRLKCYYGRVTEKQFRNTFALAQRMQ--GNTGENF
IGLLESRLDTVVYRMNIAPTIFAARQLVSHGHIKLN--GK----KADIASIRLKEGDIIE
IKESI----QQIPLIQESIAK----QGQTTPKYLS-FDVS-SLT--GKYLRVPA-LSDVP
--YPF---EAEVHLVIELYSR----
>gi|110680562|ref|YP_683569.1|ms2|6|110680562|C-(IV)_out|X|X|sequence|1|110680562 30S ribosomal protein S4 [Roseobacter denitrificans OCh 114]
----------------------------------------------------------MT
KRTSAKHKIDRRMG-ENIW-----GRPK-----------SP--VNR-RE--YGPG-QHGQ
R--R-------KGKISDFGIQLRAKQKLKGYYGDLTEKQFRRIYAEAERVK--GDTGENL
IGLLERRLDAVVYRAKFVATVFAARQFVNHKHVRVN--GK----IVNIPSYRVKEGDVIE
VRDRS----KQMVALIEATQL----AERDVPDYIE-ADHS-KMQ--ATFVRTPA-LGDVP
--YPV---MMEPNLVVEFYAKN---
>gi|90020630|ref|YP_526457.1|ms2|6|90020630|C-(I)|X|X|sequence|1|90020630 SSU ribosomal protein S4P [Saccharophagus degradans 2-40]
----------------------------------------------------------MA
RYIGPTCKLSRREG-TDLF-----LKSGVRPLESKC----K--AE------AAPG-QHGQ
R----------RGRLSDYGVQLREKQKVRRIYG-VLEKQFRNYYKDAARIK--GATGENL
LKLLEGRLDNVVYRMGFGSTRAESRQLVSHKAILVN--GK----TVNIPSFQVNVGDVIS
VREKS----KNQLRIQNSLGI---AGQRADVEWVD-VNTE-KKE--GVFKRCPD-RAD--
--LPA---EINENLIVELYSK----
>gi|161616441|ref|YP_001590406.1|ms2|6|161616441|C-(I)|X|X|sequence|1|161616441 hypothetical protein SPAB_04256 [Salmonella enterica subsp. enterica serovar Paratyphi B str. SPB7]
------------------------------------------------------------
--MGPKLKLSRREG-TDLF-----LKSGVRAIDTKC----K--IE------QAPG-QHGA
R----------KPRLSDYGVQLREKQKVRRIYG-VLERQFRNYYKEAARLK--GNTGENL
LALLEGRLDNVVYRMGFGATRAEARQLVSHKAIMVN--GR----VVNIASYQVSPNDVVS
IREKA----KKQSRVKAALEL---AEQREKPTWLE-VDAG-KME--GTYKRKPE-RSD--
--LSA---DINEHLIVELYSK----
>gi|29144354|ref|NP_807696.1|ms2|6|29144354|C-(I)|X|X|sequence|1|29144354 30S ribosomal protein S4 [Salmonella enterica subsp. enterica serovar Typhi Ty2]
----------------------------------------------------------MA
RYLGPKLKLSRREG-TDLF-----LKSGVRAIDTKC----K--IG------QAPG-QHGA
R----------KPRLSDYGVQLREKQKVRRIYG-VLERQFRNYYKEAARLK--GNTGENL
LALLEGRLDNVVYRMGFGATRAEARQLVSHKAIMVN--GR----VVNIASYQVSPNDVVS
IREKA----KKQSRVKAALEL---AEQREKPTWLE-VDAG-KME--GTYKRKPE-RSD--
--LSA---DINEHLIVELYSK----
>gi|16762867|ref|NP_458484.1|ms2|6|16762867|C-(I)|X|X|sequence|1|16762867 30S ribosomal protein S4 [Salmonella enterica subsp. enterica serovar Typhi str. CT18]
----------------------------------------------------------MA
RYLGPKLKLSRREG-TDLF-----LKSGVRAIDTKC----K--IG------QAPG-QHGA
R----------KPRLSDYGVQLREKQKVRRIYG-VLERQFRNYYKEAARLK--GNTGENL
LALLEGRLDNVVYRMGFGATRAEARQLVSHKAIMVN--GR----VVNIASYQVSPNDVVS
IREKA----KKQSRVKAALEL---AEQREKPTWLE-VDAG-KME--GTYKRKPE-RSD--
--LSA---DINEHLIVELYSK----
>gi|161506031|ref|YP_001573143.1|ms2|6|161506031|C-(I)|X|X|sequence|1|161506031 hypothetical protein SARI_04212 [Salmonella enterica subsp. arizonae serovar 62:z4,z23:--]
----------------------------------------------------------MA
RYLGPKLKLSRREG-TDLF-----LKSGVRAIDTKC----K--IE------QAPG-QHGA
R----------KPRLSDYGVQLREKQKVRRIYG-VLERQFRNYYKEAARLK--GNTGENL
LALLEGRLDNVVYRMGFGATRAEARQLVSHKAIMVN--GR----VVNIASYQVSPNDVVS
IREKA----KKQSRVKAALEL---AEQREKPTWLE-VDAG-KME--GTYKRKPE-RSD--
--LSA---DINEHLIVELYSK----
>gi|62181921|ref|YP_218338.1|ms2|6|62181921|C-(I)|X|X|sequence|1|62181921 30S ribosomal protein S4 [Salmonella enterica subsp. enterica serovar Choleraesuis str. SC-B67]
----------------------------------------------------------MA
RYLGPKLKLSRREG-TDLF-----LKSGVRAIDTKC----K--IE------QAPG-QHGA
R----------KPRLSDYGVQLREKQKVRRIYG-VLERQFRNYYKEAARLK--GNTGENL
LALLEGRLDNVVYRMGFGATRAEARQLVSHKAIMVN--GR----VVNIASYQVSPNDVVS
IREKA----KKQSRVKAALEL---AEQREKPTWLE-VDAG-KME--GTYKRKPE-RSD--
--LSA---DINEHLIVELYSK----
>gi|56415335|ref|YP_152410.1|ms2|6|56415335|C-(I)|X|X|sequence|1|56415335 30S ribosomal protein S4 [Salmonella enterica subsp. enterica serovar Paratyphi A str. ATCC 9150]
----------------------------------------------------------MA
RYLGPKLKLSRREG-TDLF-----LKSGVRAIDTKC----K--IE------QAPG-QHGA
R----------KPRLSDYGVQLREKQKVRRIYG-VLERQFRNYYKEAARLK--GNTGENL
LALLEGRLDNVVYRMGFGATRAEARQLVSHKAIMVN--GR----VVNIASYQVSPNDVVS
IREKA----KKQSRVKAALEL---AEQREKPTWLE-VDAG-KME--GTYKRKPE-RSD--
--LSA---DINEHLIVELYSK----
>gi|16766705|ref|NP_462320.1|ms2|6|16766705|C-(I)|X|X|sequence|1|16766705 30S ribosomal protein S4 [Salmonella typhimurium LT2]
----------------------------------------------------------MA
RYLGPKLKLSRREG-TDLF-----LKSGVRAIDTKC----K--IE------QAPG-QHGA
R----------KPRLSDYGVQLREKQKVRRIYG-VLERQFRNYYKEAARLK--GNTGENL
LALLEGRLDNVVYRMGFGATRAEARQLVSHKAIMVN--GR----VVNIASYQVSPNDVVS
IREKA----KKQSRVKAALEL---AEQREKPTWLE-VDAG-KME--GTYKRKPE-RSD--
--LSA---DINEHLIVELYSK----
>gi|157372753|ref|YP_001480742.1|ms2|6|157372753|C-(I)|X|X|sequence|1|157372753 ribosomal protein S4 [Serratia proteamaculans 568]
----------------------------------------------------------MA
RYLGPKLKLSRREG-TDLF-----LKSGVRAIDTKC----K--IE------QPPG-QHGA
R----------KPRLSDYGVQLREKQKVRRMYG-VLERQFRNYYKEAARLK--GNTGANL
LQLLEGRLDNVVYRMGFGATRSESRQLVSHKAIMVN--GR----VVNIASYQVSPNDVVS
IREKA----KKQSRVKASLEL---AEQREKPTWLE-VDAA-KME--GVFKRMPE-RTD--
--LSA---DINEHLIVELYSK----
>gi|119773378|ref|YP_926118.1|ms2|6|119773378|C-(I)|X|X|sequence|1|119773378 30S ribosomal protein S4 [Shewanella amazonensis SB2B]
----------------------------------------------------------MA
RYLGPKLKLSRREG-TDLF-----LKSGVRAIDSKC----K--LE------TAPG-QHGA
R----------KPRLSEYGTQLREKQKVRRIYG-VLEKQFRNYYKEAARLK--GNTGENL
LQLLETRLDNVVYRMGFGSTRAEARQLVSHKSVMVN--GR----VVNIPSFKVSANDVVS
IREKS----RTQARIKAALEV---AAQREKPTWVE-VDAA-KME--GAFKRLPE-RSD--
--LSA---DINEQLIVELYSK----
>gi|160873349|ref|YP_001552665.1|ms2|6|160873349|C-(I)|X|X|sequence|1|160873349 ribosomal protein S4 [Shewanella baltica OS195]
----------------------------------------------------------MA
RYLGPKLKLSRREG-TDLF-----LKSGVRAIDSKC----K--LE------TAPG-QHGA
R----------KPRLSEYGTQLREKQKVRRIYG-VLEKQFRNYYKDAARTK--GNTGENL
LQLLETRLDNVVYRMGFGATRAESRQLVSHKSIMVN--GR----VVNIPSFKVSANDVVS
IREKS----RTQARIKAALEV---AAQREKPTWVE-VDNA-KME--GAFKRVPE-RSD--
--LSA---EINEQLIVELYSK----
>gi|152998773|ref|YP_001364454.1|ms2|6|152998773|C-(I)|X|X|sequence|1|152998773 ribosomal protein S4 [Shewanella baltica OS185]
----------------------------------------------------------MA
RYLGPKLKLSRREG-TDLF-----LKSGVRAIDSKC----K--LE------TAPG-QHGA
R----------KPRLSEYGTQLREKQKVRRIYG-VLEKQFRNYYKDAARTK--GNTGENL
LQLLETRLDNVVYRMGFGATRAESRQLVSHKSIMVN--GR----VVNIPSFKVSANDVVS
IREKS----RTQARIKAALEV---AAQREKPTWVE-VDNA-KME--GAFKRVPE-RSD--
--LSA---EINEQLIVELYSK----
>gi|126176331|ref|YP_001052480.1|ms2|6|126176331|C-(I)|X|X|sequence|1|126176331 30S ribosomal protein S4 [Shewanella baltica OS155]
----------------------------------------------------------MA
RYLGPKLKLSRREG-TDLF-----LKSGVRAIDSKC----K--LE------TAPG-QHGA
R----------KPRLSEYGTQLREKQKVRRIYG-VLEKQFRNYYKDAARTK--GNTGENL
LQLLETRLDNVVYRMGFGATRAESRQLVSHKSIMVN--GR----VVNIPSFKVSANDVVS
IREKS----RTQARIKAALEV---AAQREKPTWVE-VDNA-KME--GAFKRVPE-RSD--
--LSA---EINEQLIVELYSK----
>gi|91791563|ref|YP_561214.1|ms2|6|91791563|C-(I)|X|X|sequence|1|91791563 30S ribosomal protein S4 [Shewanella denitrificans OS217]
----------------------------------------------------------MA
RYLGPKLKLSRREG-TDLF-----LKSGVRAIDSKC----K--LE------TAPG-QHGA
R----------KPRLSEYGTQLREKQKVRRIYG-VLEKQFRNYYKEAARLK--GNTGENL
LQLLETRLDNVVYRMGFGATRAESRQLVSHKTVLVN--GR----VVNIPSFKVSANDVVS
IREKS----RTQARIKASLEV---AAQREKPTWVE-VDNT-KME--GAFKRLPE-RSD--
--LSA---DINEQLIVELYSK----
>gi|114561360|ref|YP_748873.1|ms2|6|114561360|C-(I)|X|X|sequence|1|114561360 30S ribosomal protein S4 [Shewanella frigidimarina NCIMB 400]
----------------------------------------------------------MA
RYLGPKLKLSRREG-TDLF-----LKSGVRAIDSKC----K--LE------TAPG-QHGA
R----------KPRLSEYGIQLREKQKVRRIYG-VLEKQFRNYYKEAARLK--GNTGENL
LQLLEVRLDNVVYRMGFGSTRAESRQLVSHKSVMVN--GR----VVNIPSFKVSANDVVS
IREKS----RTQARIKAALEV---AGQREKPTWVE-VDNA-KME--GAFKRVPE-RSD--
--LSA---DINEQLIVELYSK----
>gi|167626016|ref|YP_001676310.1|ms2|6|167626016|C-(I)|X|X|sequence|1|167626016 ribosomal protein S4 [Shewanella halifaxensis HAW-EB4]
----------------------------------------------------------MA
RYLGPKLKLSRREG-TDLF-----LKSGVRAIDSKC----K--LE------TAPG-QHGA
R----------KTRLSEYGVQLREKQKVRRIYG-VLEKQFRNYYKDAARTK--GNTGENL
LTLLETRLDNVVYRMGFGATRAESRQLVSHKSIMVN--GS----VVNIPSFKVSANDVVS
VREKS----RTQARIKAALEV---SAQREKPTWVE-VDNT-KME--GAFKRIPE-RSD--
--LSA---EINEQLIVELYSK----
>gi|127511116|ref|YP_001092313.1|ms2|6|127511116|C-(I)|X|X|sequence|1|127511116 30S ribosomal protein S4 [Shewanella loihica PV-4]
----------------------------------------------------------MA
RYLGPKLKLTRREG-TDLF-----LKSGVRAIDSKC----K--LE------AAPG-QHGA
R----------KARLSEYGVQLREKQKVRRTYG-VLEKQFRNYYKDAARLK--GNTGENL
LTLLETRLDNVVYRMGFGATRAEARQLVSHKSIMVN--GR----VVNIPSFKVSANDVIS
VREKS----QKQARIKAALEV---ASQREKPTWVE-VDAA-KME--GAFKRLPE-RSD--
--LSA---DINEQLIVELYSK----
>gi|24371853|ref|NP_715895.1|ms2|6|24371853|C-(I)|X|X|sequence|1|24371853 30S ribosomal protein S4 [Shewanella oneidensis MR-1]
----------------------------------------------------------MA
RYLGPKLKLSRREG-TDLF-----LKSGVRAIDSKC----K--LE------SAPG-QHGA
R----------KPRLSEYGLQLREKQKVRRIYG-VLEKQFRNYYKEAARLK--GNTGENL
LQLLETRLDNVVYRMGFGATRAESRQLVSHKSVMVN--GR----VVNIPSFKVSANDVVS
IREKS----RTQARIKAALEV---AAQREKPTWVE-VDSA-KME--GAFKRIPE-RSD--
--LSA---EINEQLIVELYSK----
>gi|157960037|ref|YP_001500071.1|ms2|6|157960037|C-(I)|X|X|sequence|1|157960037 ribosomal protein S4 [Shewanella pealeana ATCC 700345]
----------------------------------------------------------MA
RYLGPKLKLSRREG-TDLF-----LKSGVRAIDSKC----K--LE------TAPG-QHGA
R----------KTRLSEYGVQLREKQKVRRIYG-VLEKQFRNYYKDAARTK--GNTGENL
LTLLETRLDNVVYRMGFGATRAESRQLVSHKSIMVN--GS----VVNIPSFKVSANDVVS
VREKS----RTQARIKAALEV---SAQREKPTWVE-VDNT-KME--GAFKRIPE-RSD--
--LSA---EINEQLIVELYSK----
>gi|146294817|ref|YP_001185241.1|ms2|6|146294817|C-(I)|X|X|sequence|1|146294817 30S ribosomal protein S4 [Shewanella putrefaciens CN-32]
----------------------------------------------------------MA
RYLGPKLKLSRREG-TDLF-----LKSGVRAIDSKC----K--LE------TAPG-QHGA
R----------KPRLSEYGTQLREKQKVRRIYG-VLEKQFRNYYKDAARLK--GNTGENL
LQLLETRLDNVVYRMGFGATRAESRQLVSHKSVMVN--GR----VVNIPSFKVSANDVVS
IREKS----RTQARIKAALEV---AAQREKPTWVE-VDSA-KME--GAFKRVPE-RSD--
--LSA---EINEQLIVELYSK----
>gi|157377427|ref|YP_001476027.1|ms2|6|157377427|C-(I)|X|X|sequence|1|157377427 ribosomal protein S4 [Shewanella sediminis HAW-EB3]
----------------------------------------------------------MA
RYLGPKLKLSRREG-TDLF-----LKSGVRAIDSKC----K--LE------TAPG-QHGA
R----------KTRLSEYGVQLREKQKVRRTYG-VLEKQFRNYYKDAARTK--GNTGENL
LTLLETRLDNVVYRMGFGATRAEARQLVSHKSIMVN--GS----VVNIPSFKVSANDVIS
IREKS----KKQARIIAALEV---ASQREKPTWVE-VDNT-KME--GAFKRLPE-RSD--
--LSA---EINEQLIVELYSK----
>gi|117918681|ref|YP_867873.1|ms2|6|117918681|C-(I)|X|X|sequence|1|117918681 30S ribosomal protein S4 [Shewanella sp. ANA-3]
----------------------------------------------------------MA
RYLGPKLKLSRREG-TDLF-----LKSGVRAIDSKC----K--LE------SAPG-QHGA
R----------KPRLSEYGLQLREKQKVRRIYG-VLEKQFRNYYKEAARLK--GNTGENL
LQLLETRLDNVVYRMGFGATRAESRQLVSHKSIMVN--GR----VVNIPSFKVSANDVVS
IREKS----RTQARIKAALEV---AAQREKPTWVE-VDSA-KME--GAFKRIPE-RSD--
--LSA---EINEQLIVELYSK----
>gi|113968568|ref|YP_732361.1|ms2|6|113968568|C-(I)|X|X|sequence|1|113968568 30S ribosomal protein S4 [Shewanella sp. MR-4]
----------------------------------------------------------MA
RYLGPKLKLSRREG-TDLF-----LKSGVRAIDSKC----K--LE------SAPG-QHGA
R----------KPRLSEYGLQLREKQKVRRIYG-VLEKQFRNYYKEAARLK--GNTGENL
LQLLETRLDNVVYRMGFGATRAESRQLVSHKSVMVN--GR----VVNIPSFKVSANDVVS
IREKS----RTQARIKAALEV---AAQREKPTWVE-VDSA-KME--GAFKRIPE-RSD--
--LSA---EINEQLIVELYSK----
>gi|114045731|ref|YP_736281.1|ms2|6|114045731|C-(I)|X|X|sequence|1|114045731 30S ribosomal protein S4 [Shewanella sp. MR-7]
----------------------------------------------------------MA
RYLGPKLKLSRREG-TDLF-----LKSGVRAIDSKC----K--LE------SAPG-QHGA
R----------KPRLSEYGLQLREKQKVRRIYG-VLEKQFRNYYKEAARLK--GNTGENL
LQLLETRLDNVVYRMGFGATRAESRQLVSHKSVMVN--GR----VVNIPSFKVSANDVVS
IREKS----RTQARIKAALEV---AAQREKPTWVE-VDSA-KME--GAFKRIPE-RSD--
--LSA---EINEQLIVELYSK----
>gi|120597013|ref|YP_961587.1|ms2|6|120597013|C-(I)|X|X|sequence|1|120597013 30S ribosomal protein S4 [Shewanella sp. W3-18-1]
----------------------------------------------------------MA
RYLGPKLKLSRREG-TDLF-----LKSGVRAIDSKC----K--LE------TAPG-QHGA
R----------KPRLSEYGTQLREKQKVRRIYG-VLEKQFRNYYKDAARLK--GNTGENL
LQLLETRLDNVVYRMGFGATRAESRQLVSHKSVMVN--GR----VVNIPSFKVSANDVVS
IREKS----RTQARIKAALEV---AAQREKPTWVE-VDSA-KME--GAFKRVPE-RSD--
--LSA---EINEQLIVELYSK----
>gi|170728985|ref|YP_001763011.1|ms2|6|170728985|C-(I)|X|X|sequence|1|170728985 ribosomal protein S4 [Shewanella woodyi ATCC 51908]
----------------------------------------------------------MA
RYLGPKLKLSRREG-TDLF-----LKSGVRAIDSKC----K--LE------TAPG-QHGA
R----------KTRLSEYGVQLREKQKVRRTYG-VLEKQFRNYYKDAARTK--GNTGENL
LTLLETRLDNVVYRMGFGATRAEARQLVSHKSIMVN--GS----VVNIPSFKVSANDVIS
IREKS----KKQARIIAALEV---SSQREKPTWVE-VDNT-KME--GAFKRLPE-RSD--
--LSA---EINEQLIVELYSK----
>gi|82545659|ref|YP_409606.1|ms2|6|82545659|C-(I)|X|X|sequence|1|82545659 30S ribosomal protein S4 [Shigella boydii Sb227]
----------------------------------------------------------MA
RYLGPKLKLSRREG-TDLF-----LKSGVRAIDTKC----K--IE------QAPG-QHGA
R----------KPRLSDYGVQLREKQKVRRIYG-VLERQFRNYYKEAARLK--GNTGENL
LALLEGRLDNVVYRMGFGATRAEARQLVSHKAIMVN--GR----VVNIASYQVSPNDVVS
IREKA----KKQSRVKAALEL---AEQREKPTWLE-VDAG-KME--GTFKRKPE-RSD--
--LSA---DINEHLIVELYSK----
>gi|187732648|ref|YP_001881981.1|ms2|6|187732648|C-(I)|X|X|sequence|1|187732648 ribosomal protein S4 [Shigella boydii CDC 3083-94]
----------------------------------------------------------MA
RYLGPKLKLSRREG-TDLF-----LKSGVRAIDTKC----K--IE------QAPG-QHGA
R----------KPRLSDYGVQLREKQKVRRIYG-VLERQFRNYYKEAARLK--GNTGENL
LALLEGRLDNVVYRMGFGATRAEARQLVSHKAIMVN--GR----VVNIASYQVSPNDVVS
IREKA----KKQSRVKAALEL---AEQREKPTWLE-VDAG-KME--GTFKRKPE-RSD--
--LSA---DINEHLIVELYSK----
>gi|82778592|ref|YP_404941.1|ms2|6|82778592|C-(I)|X|X|sequence|1|82778592 30S ribosomal protein S4 [Shigella dysenteriae Sd197]
----------------------------------------------------------MA
RYLGPKLKLSRREG-TDLF-----LKSGVRAIDTKC----K--IE------QAPG-QHGA
R----------KPRLSDYGVQLREKQKVRRIYG-VLERQFRNYYKEAARLK--GNTGENL
LALLEGRLDNVVYRMGFGATRAEARQLVSHKAIMVN--GR----VVNIASYQVSPNDVVS
IREKA----KKQSRVKAALEL---AEQREKPTWLE-VDAG-KME--GTFKRKPE-RSD--
--LSA---DINEHLIVELYSK----
>gi|56480311|ref|NP_709084.2|ms2|6|56480311|C-(I)|X|X|sequence|1|56480311 30S ribosomal protein S4 [Shigella flexneri 2a str. 301]
------------------------------------------------------------
--MGPKLKLSRREG-TDLF-----LKSGVRAIDTKC----K--IE------QAPG-QHGA
R----------KPRLSDYGVQLREKQKVRRIYG-VLERQFRNYYKEAARLK--GNTGENL
LALLEGRLDNVVYRMGFGATRAEARQLVSHKAIMVP--GR----VVNIASYQVSPNDVVS
IREKA----KKQSRVKAALEL---AEQREKPTWLE-VDAG-KME--GTFKRKPE-RSD--
--LSA---DINEHLIVELYSK----
>gi|110807144|ref|YP_690664.1|ms2|6|110807144|C-(I)|X|X|sequence|1|110807144 30S ribosomal protein S4 [Shigella flexneri 5 str. 8401]
----------------------------------------------------------MA
RYLGPKLKLSRREG-TDLF-----LKSGVRAIDTKC----K--IE------QAPG-QHGA
R----------KPRLSDYGVQLREKQKVRRIYG-VLERQFRNYYKEAARLK--GNTGENL
LALLEGRLDNVVYRMGFGATRAEARQLVSHKAIMVN--GR----VVNIASYQVSPNDVVS
IREKA----KKQSRVKAALEL---AEQREKPTWLE-VDAG-KME--GTFKRKPE-RSD--
--LSA---DINEHLIVELYSK----
>gi|161486375|ref|NP_839574.2|ms2|6|161486375|C-(I)|X|X|sequence|1|161486375 30S ribosomal protein S4 [Shigella flexneri 2a str. 2457T]
----------------------------------------------------------MA
RYLGPKLKLSRREG-TDLF-----LKSGVRAIDTKC----K--IE------QAPG-QHGA
R----------KPRLSDYGVQLREKQKVRRIYG-VLERQFRNYYKEAARLK--GNTGENL
LALLEGRLDNVVYRMGFGATRAEARQLVSHKAIMVN--GR----VVNIASYQVSPNDVVS
IREKA----KKQSRVKAALEL---AEQREKPTWLE-VDAG-KME--GTFKRKPE-RSD--
--LSA---DINEHLIVELYSK----
>gi|74313815|ref|YP_312234.1|ms2|6|74313815|C-(I)|X|X|sequence|1|74313815 30S ribosomal protein S4 [Shigella sonnei Ss046]
----------------------------------------------------------MA
RYLGPKLKLSRREG-TDLF-----LKSGVRAIDTKC----K--IE------QAPG-QHGA
R----------KPRLSDYGVQLREKQKVRRIYG-VLERQFRNYYKEAARLK--GNTGENL
LALLEGRLDNVVYRMGFGATRAEARQLVSHKAIMVN--GR----VVNIASYQVSPNDVVS
IREKA----KKQSRVKAALEL---AEQREKPTWLE-VDAG-KME--GTFKRKPE-RSD--
--LSA---DINEHLIVELYSK----
>gi|56698013|ref|YP_168384.1|ms2|6|56698013|C-(IV)_out|X|X|sequence|1|56698013 30S ribosomal protein S4 [Silicibacter pomeroyi DSS-3]
----------------------------------------------------------MT
KRTSAKYKIDRRMG-ENIW-----GRPK-----------SP--VNR-RE--YGPG-QHGQ
R--R-------KGKMSDFGLQLRAKQKLKGYYGDLTEKQFRRIYGEAERVK--GDTGENL
IGLLERRLDAVVYRAKFVPTVFAARQFVNHGHVLVN--GK----RVNIPSYRVKEGDVIE
VRERS----KQLASVLEAVSL----AERDVPDYLE-VDHS-KMT--ATFVRTPH-LGDVP
--YAV---VMEPNLVVEYYAKN---
>gi|99081947|ref|YP_614101.1|ms2|6|99081947|C-(IV)_out|X|X|sequence|1|99081947 30S ribosomal protein S4 [Silicibacter sp. TM1040]
----------------------------------------------------------MT
KRTSAKYKIDRRMG-ENIW-----GRPK-----------SP--VNR-RE--YGPG-QHGQ
R--R-------KGKLSDFGIQLRAKQKLKGYYGDLTEKQFRRIYGEAERVK--GDTGENL
IGLLERRLDAVVYRAKFVPTVFAARQFVNHGHVLVN--GK----RVNIPSYRVKEGDVIE
VREKS----KQNVAVLEAVQL----AERDVPDYIE-VDHS-KLT--ATFVRAPG-LADVP
--YPV---VMEPNLVVEFYAKN---
>gi|150396726|ref|YP_001327193.1|ms2|6|150396726|C-(IV)_out|X|X|sequence|1|150396726 30S ribosomal protein S4 [Sinorhizobium medicae WSM419]
----------------------------------------------------------MS
KRESSKYKIDRRMG-ENIW-----GRPK-----------SP--VNR-RE--YGPG-QHGQ
R--R-------KSKLSDFGVQLRAKQKLKGYYGDIREKQFRAIFAEASRRK--GDTPENL
VGLLESRLDAIVYRAKFVPTVFAARQFVNHGHVKVN--GV----RVNIGSYRCKPGDVIE
VKESS----KQLVTVLEAVQL----AERDVPDYIE-ADHN-KMV--ATFVRVPA-LADVP
--YPV---IMEPHLVVEFYSR----
>gi|15965540|ref|NP_385893.1|ms2|6|15965540|C-(IV)_out|X|X|sequence|1|15965540 30S ribosomal protein S4 [Sinorhizobium meliloti 1021]
----------------------------------------------------------MS
KRESSKYKIDRRMG-ENIW-----GRPK-----------SP--VNR-RE--YGPG-QHGQ
R--R-------KSKLSDFGVQLRAKQKLKGYYGDIREKQFRAIFAEASRRK--GDTPENL
VGLLESRLDAIVYRAKFVPTVFAARQFVNHGHVKVN--GV----RVNIGSYRCKPGDVIE
VKEKS----KQLVTVLEAVQL----AERDVPDYIE-ADHN-KMV--ATFVRVPA-LSDVP
--YPV---VMEPHLVVEFYSR----
>gi|85060232|ref|YP_455934.1|ms2|6|85060232|C-(I)|X|X|sequence|1|85060232 30S ribosomal protein S4 [Sodalis glossinidius str. 'morsitans']
----------------------------------------------------------MA
RYLGPKLKLSRREG-TDLF-----LKSGVRAIDSKC----K--IE------QPPG-QHGA
R----------KPRLSDYGVQLREKQKVRRIYG-VLERQFRNYYKEAARLK--GNTGENL
LQLLEGRLDNVVYRMGFGATRAESRQLVSHKAIMVN--GR----VVNIASYQVTPNDVVS
IREKA----KKQSRVRASLEL---AEQREKPTWLE-VDAA-KME--GVFKRIPE-RTD--
--LSA---DINEHLIVELYSK----
>gi|162456220|ref|YP_001618587.1|ms2|6|162456220|C+|X|X|sequence|1|162456220 30S ribosomal protein S4 [Sorangium cellulosum 'So ce 56']
----------------------------------------------------------MA
RYIGPVCKLCRREG-MKLY-----LKGE-RCYSEKC----A--YTR-RP--YPPG-QHGQ
G----------RIKLSEYAVRLREKQKVRRIYG-VLERQFSGYFQEANRRK--GRTGEEM
LGLLERRLDNVVHRMGFGSSRAEARQLVRHGHVHVN--GK----RLDIPSYVVRAGDRVE
LTEGA----RKFKSVLASIGG---ADKRPVASWID-VDRA-AFT--GAIKGAPI-REDL-
--NEP---EIREQLVVEYYSR----
>gi|162451363|ref|YP_001613730.1|ms2|6|162451363|C-(IV)_out|X|X|sequence|1|162451363 30S ribosomal protein S4 [Sorangium cellulosum 'So ce 56']
----------------------------------------------------------MS
RYTGPRVKVMRALG-VELP-----GLSA-----------RK--TER-RP--YPPG-QHGQ
A----------RKKLSEFALRLREKQKVRLNYG-LTDTQLKTLMLEARRSD--LAAGTKL
IELLERRLDNVIFRAGFARTIPAARQLVAHGHVLIN--GK----RVDIPSYRVTIGETVS
VSEKR----RDHRTVVEGLAR----TDMEAPTWLA-VDKD-ARQ--ARVAALPD-ETS--
--IPF---PIAVQLIIEYYSQRL--
>gi|148554062|ref|YP_001261644.1|ms2|6|148554062|C-(IV)_out|X|X|sequence|1|148554062 30S ribosomal protein S4 [Sphingomonas wittichii RW1]
----------------------------------------------------------MS
KRTSAKYKLDRRMG-ENIW-----GRPK-----------SP--VNK-RE--YGPG-QHGQ
R--R-------KGKMSDYGIQLKAKQKLKGYYGDVTEKQFKRNYTEASRMK--GDTSQNL
IGLLERRLDAVVYRAKFAPTIFAARQLVSHGHIRVN--GV----KCNIASRQVKPGDEIS
LGSKA----QEMALVLEAQGL----SERDVPEYIA-QD-G-GAK--VTFVRVPT-LDEVP
--YPV---KMEPNLVVEFYSR----
>gi|103486278|ref|YP_615839.1|ms2|6|103486278|C-(IV)_out|X|X|sequence|1|103486278 30S ribosomal protein S4 [Sphingopyxis alaskensis RB2256]
----------------------------------------------------------MS
KRQSAKYKLDRRMG-ENIW-----GRPK-----------SP--VNR-RE--YGPG-QHGQ
R--R-------KGKMSDFGIQLRAKQKLKGYYGDITEKQFKKNYIEASRMK--GDTGQNL
IGLLERRLDAVVYRAKFTPTIFSARQLVSHGHVYVN--GV----KCNIASRLVKPGDEIT
LGKKA----QEMALVAEAQSL----PERDLPEYLA-VD-G--TK--ATYVRVPT-LDEVP
--YPV---KMEPNLVVEFYSR----
>gi|190572967|ref|YP_001970812.1|ms2|6|190572967|C-(I)|X|X|sequence|1|190572967 putative 30S ribosomal subunit protein S4 [Stenotrophomonas maltophilia K279a]
----------------------------------------------------------MA
RYIGPTCKLARREG-ADLS-----LKSPARALDSKC----K--LE------QKPG-QHGA
T-AR-------KGKLSDYATQLREKQKVKRIYG-LLERQFRNYYKKASTKK--GNTGENL
LQLLETRLDNVVYRMGFAVTRPAARQLVSHRGVTVN--GK----SVNLASYQVKAGDAIA
LSEKA----AKQLRVQEALTV--AAQHDLSPSWVE-VDSG-KFT--GIFKAVPD-RSD--
--LPA---DINEALIVELYSK----
>gi|78776527|ref|YP_392842.1|ms2|6|78776527|C-(II)|X|X|sequence|1|78776527 30S ribosomal protein S4 [Sulfurimonas denitrificans DSM 1251]
----------------------------------------------------------MA
RYRGPVEKIERRFG-VSLN-----LKGE-RRLAGKS----A--LEK-RP--YAPG-QHGQ
R----------RKKVSEYGLQLNEKQKAKFMYG-VSEKQFRALFVEAKRRE--GNTGTNL
VTLIEQRLDNVVYRMGFATTRRFARQLVTHGHLLVD--GA----KLDIPSYRVRPGQKIE
IRESS----KNNSQIVRALEL---TNQTGLAPWVD-IDAD-KKF--GIFTRLPE-REE--
--VVI---PVEERLIVELYSK----
>gi|152993918|ref|YP_001359639.1|ms2|6|152993918|C-(II)|X|X|sequence|1|152993918 30S ribosomal protein S4 [Sulfurovum sp. NBC37-1]
----------------------------------------------------------MA
RYRGPVERLERRLG-VDLG-----LKGE-RRLAGKS----A--LEK-RP--YAPG-QHGQ
R----------RTKISEYGLQLQEKQKAKFMYG-TSEKQFRALYKEANRKE--GNTGSIL
IQLLEQRLDNVVYRMGFATTRASARQFVNHGHVLVD--GK----RVDIPSYRVKAGQKIE
IREKS----KTNSQILRAIEL---TNQTGMVEWVD-VDKE-KLF--GIFSRVPE-REE--
--IAI---PVEERLIVELYSK----
>gi|116749016|ref|YP_845703.1|ms2|6|116749016|C+|X|X|sequence|1|116749016 ribosomal protein S4 [Syntrophobacter fumaroxidans MPOB]
----------------------------------------------------------MA
RYTDSSCRICRRET-MKLY-----LKGD-RCYSDKC----A--VER-RN--YPPG-QHGQ
G----------RGKFSDYGLQLREKQKIRRMYG-LVEKQFKTYFKHADRQK--GVTGTNF
LTLLERRIDNTVYRLGFASSRAQARQLVRHSHFLVN--GK----KVNIPSFLLRPGDSVS
VVEGS----RQLQMINEAMEA---MPRRGLPPWLE-LDKA-KYE--GVFKTLPT-REE--
--MNL---PVQEQLVVEFYSK----
>gi|85858172|ref|YP_460374.1|ms2|6|85858172|C+|X|X|sequence|1|85858172 SSU ribosomal protein S4P [Syntrophus aciditrophicus SB]
----------------------------------------------------------MA
RYKESACRLCRREG-LKLF-----LKGD-RCYGEKC----A--FER-RG--YAPG-EHGQ
L--R-------RKQPSDYGVQLREKQKLKRMYG-LLEKQFRGYFEKADKKK--GITGTNL
LLYLERRLDNMVYRLGFANSRNEARQLVRHNHFLVN--GR----KVNIPSFLVNIGDFIE
VTEEG----RKNNKIIEAMET---IVRRGIPQWLE-LEQE-NFK--GKVKMLPT-REE--
--LTM---PIQEQLVVELYSK----
>gi|74316447|ref|YP_314187.1|ms2|6|74316447|C+|X|X|sequence|1|74316447 30S ribosomal protein S4 [Thiobacillus denitrificans ATCC 25259]
----------------------------------------------------------MA
RNLDPKCRQCRREG-EKLF-----LKGE-KCFTDKC----A--IER-RA--YAPG-QHGQ
K--S-------GARLSGYGVQLREKQKIRRIYG-VLEGQFRLTYKRADSRK--GVTGENL
LSMLESRLDSVCYRMGFGASRTEARQIVRHNGIVVN--GR----RVNIPSYQVRPGDVVE
VAEKS----KAQLRIKAAADA---TATRGYPEWIE-VDAK-ALK--GTYKAHPQ-RSE--
--LPS---TINESLVVELYSK----
>gi|78484663|ref|YP_390588.1|ms2|6|78484663|C-(I)|X|X|sequence|1|78484663 ribosomal protein S4 [Thiomicrospira crunogena XCL-2]
----------------------------------------------------------MA
RYIGPKCKLSRREG-TDLF-----LKSGVRSIESKC----K--ID------QLPG-QHGA
G----------RKRVTEYGLQLREKQKVRRIYG-VLEKKFRLYYKEADRRK--GSTGVNL
LQLLESRLDNVVYRMGFASTRAEARQLVSHKSIQVN--GQ----SVNIPSYEVSAGDVIS
IREKS----RNQSRIAAALEL---SAQAGNVGWVE-VDSS-KFE--GVFKTVPD-RSD--
--LSA---DISENLIVELYSK----
>gi|121609261|ref|YP_997068.1|ms2|6|121609261|C-(I)|X|X|sequence|1|121609261 30S ribosomal protein S4 [Verminephrobacter eiseniae EF01-2]
----------------------------------------------------------MA
RYLGPKAKLSRREG-TDLF-----LKSARRSIADKS----K--FD------SKPG-QHGR
T--S-------GARTSDYGLQLREKQKVKRMYG-VLEKQFRRYFEAAESRK--GNTGANL
LFLLESRLDNVVYRMGFGSTRAEARQLVSHKAITVN--GQ----SVNIPSYLVKTGDLVA
VREKS----KKQGRIAEALQL---ATQVGMPAWVE-VNTE-KAE--GLFKKAPD-RDE--
--FGA---DINESLIVELYSR----
>gi|147675276|ref|YP_001218066.1|ms2|6|147675276|C-(I)|X|X|sequence|1|147675276 30S ribosomal protein S4 [Vibrio cholerae O395]
----------------------------------------------------------MA
RYLGPKLKLSRREG-TDLF-----LKSGVRAIDTKC----K--ID------NAPG-VHGA
R----------RGRLSEYGVQLREKQKVRRIYG-VLEKQFRNYYKEAARLK--GNTGENL
LQLLEGRLDNVVYRMGFGATRAEARQLVSHKAILVN--GK----VVNVPSFNVAANDVVA
VREKA----KKQSRIKAALEV---AEQREKPTWIE-VDVN-TME--GTFKRMPE-RSD--
--LSA---DINEQLIVELYSK----
>gi|15642567|ref|NP_232200.1|ms2|6|15642567|C-(I)|X|X|sequence|1|15642567 30S ribosomal protein S4 [Vibrio cholerae O1 biovar eltor str. N16961]
----------------------------------------------------------MA
RYLGPKLKLSRREG-TDLF-----LKSGVRAIDTKC----K--ID------NAPG-VHGA
R----------RGRLSEYGVQLREKQKVRRIYG-VLEKQFRNYYKEAARLK--GNTGENL
LQLLEGRLDNVVYRMGFGATRAEARQLVSHKAILVN--GK----VVNVPSFNVAANDVVA
VREKA----KKQSRIKAALEV---AEQREKPTWIE-VDVN-TME--GTFKRMPE-RSD--
--LSA---DINEQLIVELYSK----
>gi|156973074|ref|YP_001443981.1|ms2|6|156973074|C-(I)|X|X|sequence|1|156973074 ribosomal protein S4 [Vibrio harveyi ATCC BAA-1116]
----------------------------------------------------------MA
RYLGPKLKLSRREG-TDLF-----LKSGVRAIDTKC----K--ID------NAPG-VHGA
R----------RGRLSEYGVQLREKQKVRRMYG-VLEKQFRNYYKEAARLK--GNTGENL
LQLLEGRLDNVVYRMGFGATRAEARQLVSHKAILVN--GK----VVNVPSFKVAANDVVS
IREKA----KQQARIKAALEV---AEQREKPTWIE-VDGG-KME--GTFKRMPE-RSD--
--LSA---DINEQLIVELYSK----
>gi|28897055|ref|NP_796660.1|ms2|6|28897055|C-(I)|X|X|sequence|1|28897055 30S ribosomal protein S4 [Vibrio parahaemolyticus RIMD 2210633]
----------------------------------------------------------MA
RYLGPKLKLSRREG-TDLF-----LKSGVRAIDTKC----K--ID------NAPG-VHGA
R----------RGRLSEYGVQLREKQKVRRMYG-VLEKQFRNYYKEAARLK--GNTGENL
LQLLEGRLDNVVYRMGFGATRAEARQLVSHKAILVN--GK----VVNVPSFKVAANDVVS
IREKA----KQQARIKAALEV---AEQREKPTWIE-VDGG-KME--GTFKRMPE-RSD--
--LSA---DINEQLIVELYSK----
>gi|37678582|ref|NP_933191.1|ms2|6|37678582|C-(I)|X|X|sequence|1|37678582 30S ribosomal protein S4 [Vibrio vulnificus YJ016]
----------------------------------------------------------MA
RYLGPKLKLSRREG-TDLF-----LKSGVRAIDTKC----K--ID------NAPG-VHGA
R----------RGRLSEYGVQLREKQKVRRMYG-VLEKQFRNYYAEAARLK--GNTGENL
LQLLEGRLDNVVYRMGFGATRAEARQLVSHKAILVN--GK----VVNVPSFKVAANDVVS
IREKA----KQQTRIKAALEV---AEQREKPTWIE-VDAG-KME--GTFKRMPE-RSD--
--LSA---DINEQLIVELYSK----
>gi|27364191|ref|NP_759719.1|ms2|6|27364191|C-(I)|X|X|sequence|1|27364191 30S ribosomal protein S4 [Vibrio vulnificus CMCP6]
----------------------------------------------------------MA
RYLGPKLKLSRREG-TDLF-----LKSGVRAIDTKC----K--ID------NAPG-VHGA
R----------RGRLSEYGVQLREKQKVRRMYG-VLEKQFRNYYAEAARLK--GNTGENL
LQLLEGRLDNVVYRMGFGATRAEARQLVSHKAILVN--GK----VVNVPSFKVAANDVVS
IREKA----KQQTRIKAALEV---AEQREKPTWIE-VDAG-KME--GTFKRMPE-RSD--
--LSA---DINEQLIVELYSK----
>gi|161347492|ref|NP_871570.2|ms2|6|161347492|C-(I)|X|X|sequence|1|161347492 30S ribosomal protein S4 [Wigglesworthia glossinidia endosymbiont of Glossina brevipalpis]
----------------------------------------------------------MA
KYLGPKLKLSRREG-TDLF-----LKSGVRAIESKC----K--ID------HLPG-QHGS
R----------RSRLSDYGIQLREKQKLRRMYV-ILERQFKKYYKKAVRMK--GNTGENL
LILLESRLDNVVYRMGFGSTRLESRQLISHKSIIIN--KK----VINIPSYQIKPNDCIE
VKEIA----KKQSRIKAAIEI---SEQREKQSWID-VDRV-KMQ--GIFKKFPD-RSD--
--LSS---EINEHLIIELYSK----
>gi|58584920|ref|YP_198493.1|ms2|6|58584920|C-(IV)_out|X|X|sequence|1|58584920 30S ribosomal protein S4 [Wolbachia endosymbiont strain TRS of Brugia malayi]
----------------------------------------------------------MT
TVINRKYRISRRLG-INLW-----GRAK-----------DP--VNR-RK--YPPG-QRGI
L--G-------FKRLSDFGKQFAAHKKFKFYYA-ISSKQLRRIFLDAYNRK--GYTADNF
IGILESRLSSVLYHSGLVPTIYSAKQLISHKHVTVN--DK----IVNIPSYRVKPGDIVK
IRERA----AKIPVIVEAVQK----QERKAPDYLE-ADSK-EYS--VKYLRIPQ-YSEVP
--YSA---DMEVNLVVEFYSR----
>gi|42520265|ref|NP_966180.1|ms2|6|42520265|C-(IV)_out|X|X|sequence|1|42520265 30S ribosomal protein S4 [Wolbachia endosymbiont of Drosophila melanogaster]
----------------------------------------------------------MT
TVITRKYRISRRLG-VNLW-----GRAK-----------DP--VNK-RK--YPPG-QHGI
L--G-------FKKLSDFGKQFAAHKKFKFYYA-ISSKQLRRTFLDAYNRK--GYTADNF
IGILESRLSSVLYHSGLVPTIYSAKQLISHKHVTVN--DK----VVNISSYRVKPGDIIK
IRERA----AKIPVVVEAEQK----QERKAPDYLE-ADSK-EHS--VKYLRSPQ-YSEVP
--YSA---DMEVNLVVEFYSR----
>gi|190570680|ref|YP_001975038.1|ms2|6|190570680|C-(IV)_out|X|X|sequence|1|190570680 ribosomal protein S4 [Wolbachia pipientis]
----------------------------------------------------------MT
TVINRKYRISRRLG-VNLW-----GRAK-----------DS--VNK-RK--YPPG-QHGI
L--G-------FKKLSDFGKQFAAHKKFKFYYA-ISSKQLRRTFLDAYKRK--GYTADNF
IGALESRLSSVLYHSGFVPTIYSAKQLISHKHVTVN--DK----VVNISSYRVKPGDIVK
IRERA----AKIPILIEAEQK----QERKAPDYLE-ADSK-ALS--VKYLRAPQ-YSEVP
--YSA---DMEVNLVVEFYSR----
>gi|34558005|ref|NP_907820.1|ms2|6|34558005|C-(II)|X|X|sequence|1|34558005 30S ribosomal protein S4 [Wolinella succinogenes DSM 1740]
----------------------------------------------------------MA
RYRGPVEKIERRFG-VSLN-----LKGE-RRLAGKS----S--LEK-RP--YAPG-QHGQ
R----------RSKISEYGLQLREKQKAKFMYG-ISEKQFRSIFQEANRLE--GNTGELL
IKLLERRLDNVVYRMGFATTRRFARQMVSHGHVLVD--GK----RVNIPSYMVLPGQKVE
IREKS----KNNPQVQRSIEL---TKQTGIAPWVD-VDQA-KVF--GIFTRLPE-REE--
--VVI---PVEERLIVELYSK----
>gi|154248016|ref|YP_001418974.1|ms2|6|154248016|C-(IV)_out|X|X|sequence|1|154248016 RNA-binding S4 domain protein [Xanthobacter autotrophicus Py2]
----------------------------------------------------------MS
KRIAAKHKIDRRMG-ENIW-----GRSK-----------SP--VNR-RE--YGPG-QHGQ
R--R-------KGKLSDFGVQLRAKQKLKGYYGSIGEKQFHKVYVEASRLK--GDTGANL
IGLLERRLDAVVYRAKFVPTIFAARQFVSHGHVKVN--GQ----RVNIPSYLVKVGDVVE
VKEAS----RQMTLVLEAQQL----GERDVPDYIE-LDAG-KLA--ARFARIPE-LNEVP
--YPV---QMEPNLVVEFYSR----
>gi|21241760|ref|NP_641342.1|ms2|6|21241760|C-(I)|X|X|sequence|1|21241760 30S ribosomal protein S4 [Xanthomonas axonopodis pv. citri str. 306]
----------------------------------------------------------MA
RYIGPTCKLARREG-ADLS-----LKSPARALDSKC----K--LE------QKPG-QHGA
A--R-------KGKLSDYATQLREKQKVKRIYG-LLERQFRNYYKKASTKK--GNTGENL
LQLLETRLDNVCYRMGFAVTRPAARQLVSHRGVLVN--GK----SVNLASYQIKAGDAIT
LSEKA----QKQLRVQEALTV--AEQHDMTPSWVE-VDSK-KFS--GVFKAVPD-RAD--
--LPS---DINEALIVELYSK----
>gi|66769619|ref|YP_244381.1|ms2|6|66769619|C-(I)|X|X|sequence|1|66769619 30S ribosomal protein S4 [Xanthomonas campestris pv. campestris str. 8004]
----------------------------------------------------------MA
RYIGPTCKLARREG-ADLS-----LKSPARALDSKC----K--LE------QKPG-QHGA
A--R-------KGKLSDYATQLREKQKVKRIYG-LLERQFRNYYKKASTKK--GNTGENL
LQLLETRLDNVCYRMGFAVTRPAARQLVSHRGVLVN--GK----SVNLASYQIKAGDAIT
LSEKA----QKQLRVQEALTV--AEQHDMTPSWVE-VDSK-KFS--GVFKAVPD-RAD--
--LPS---DINEALIVELYSK----
>gi|188992831|ref|YP_001904841.1|ms2|6|188992831|C-(I)|X|X|sequence|1|188992831 30S ribosomal protein S4 [Xanthomonas campestris pv. campestris]
----------------------------------------------------------MA
RYIGPTCKLARREG-ADLS-----LKSPARALDSKC----K--LE------QKPG-QHGA
A--R-------KGKLSDYATQLREKQKVKRIYG-LLERQFRNYYKKASTKK--GNTGENL
LQLLETRLDNVCYRMGFAVTRPAARQLVSHRGVLVN--GK----SVNLASYQIKAGDAIT
LSEKA----QKQLRVQEALTV--AEQHDMTPSWVE-VDSK-KFS--GVFKAVPD-RAD--
--LPS---DINEALIVELYSK----
>gi|21230387|ref|NP_636304.1|ms2|6|21230387|C-(I)|X|X|sequence|1|21230387 30S ribosomal protein S4 [Xanthomonas campestris pv. campestris str. ATCC 33913]
----------------------------------------------------------MA
RYIGPTCKLARREG-ADLS-----LKSPARALDSKC----K--LE------QKPG-QHGA
A--R-------KGKLSDYATQLREKQKVKRIYG-LLERQFRNYYKKASTKK--GNTGENL
LQLLETRLDNVCYRMGFAVTRPAARQLVSHRGVLVN--GK----SVNLASYQIKAGDAIT
LSEKA----QKQLRVQEALTV--AEQHDMTPSWVE-VDSK-KFS--GVFKAVPD-RAD--
--LPS---DINEALIVELYSK----
>gi|78046578|ref|YP_362753.1|ms2|6|78046578|C-(I)|X|X|sequence|1|78046578 30S ribosomal protein S4 [Xanthomonas campestris pv. vesicatoria str. 85-10]
----------------------------------------------------------MA
RYIGPTCKLARREG-ADLS-----LKSPARALDSKC----K--LE------QKPG-QHGA
A--R-------KGKLSDYATQLREKQKVKRIYG-LLERQFRNYYKKASTKK--GNTGENL
LQLLETRLDNVCYRMGFAVTRPAARQLVSHRGVLVN--GK----SVNLASYQIKAGDAIT
LSEKA----QKQLRVQEALTV--AEQHDMTPSWVE-VDSK-KFS--GVFKAVPD-RAD--
--LPS---DINEALIVELYSK----
>gi|84625021|ref|YP_452393.1|ms2|6|84625021|C-(I)|X|X|sequence|1|84625021 30S ribosomal protein S4 [Xanthomonas oryzae pv. oryzae MAFF 311018]
----------------------------------------------------------MA
RYIGPTCKLARREG-ADLS-----LKSPARALDSKC----K--LE------QKPG-QHGA
S--R-------KGKLSDYATQLREKQKVKRIYG-LLERQFRNYYKKASTKK--GNTGENL
LQLLETRLDNVCYRMGFAVTRPAARQLVSHRCVLVN--GK----SVNLASYQIKAGDAIT
LSEKA----QKQLRVQEALTV--AEQHDMTPSWVE-VDSK-KFS--GVFKAVPD-RAD--
--LPS---DINEALIVELYSK----
>gi|58583182|ref|YP_202198.1|ms2|6|58583182|C-(I)|X|X|sequence|1|58583182 30S ribosomal protein S4 [Xanthomonas oryzae pv. oryzae KACC10331]
----------------------------------------------------------MA
RYIGPTCKLARREG-ADLS-----LKSPARALDSKC----K--LE------QKPG-QHGA
S--R-------KGKLSDYATQLREKQKVKRIYG-LLERQFRNYYKKASTKK--GNTGENL
LQLLETRLDNVCYRMGFAVTRPAARQLVSHRCVLVN--GK----SVNLASYQIKAGDAIT
LSEKA----QKQLRVQEALTV--AEQHDMTPSWVE-VDSK-KFS--GVFKAVPD-RAD--
--LPS---DINEALIVELYSK----
>gi|28198376|ref|NP_778690.1|ms2|6|28198376|C-(I)|X|X|sequence|1|28198376 30S ribosomal protein S4 [Xylella fastidiosa Temecula1]
----------------------------------------------------------MA
RYIGPSCKLARREG-ADLS-----LKSPSRALDSKC----K--LE------QRPG-QHGA
V--R-------KSKLSDYASQLREKQKVKRIYG-VLERQFRNYYKNASTKK--GNTGENL
LQLLETRLDNVIYRMGFAVTRPAARQLVSHRSVLVN--GK----MVNLPSYHVKPGDVVA
LSQRA----QKYLCVQESLTI--KDQHGSAFSWIE-VDSE-KFS--GVFKALPD-RAD--
--LPS---DINEALIVELYSK----
>gi|182681017|ref|YP_001829177.1|ms2|6|182681017|C-(I)|X|X|sequence|1|182681017 ribosomal protein S4 [Xylella fastidiosa M23]
----------------------------------------------------------MA
RYIGPSCKLARREG-ADLS-----LKSPSRALDSKC----K--LE------QRPG-QHGA
V--R-------KSKLSDYASQLREKQKVKRIYG-VLERQFRNYYKNASTKK--GNTGENL
LQLLETRLDNVIYRMGFAVTRPAARQLVSHRSVLVN--GK----MVNLPSYHVKPGDVVA
LSQRA----QKYLCVQESLTI--KDQHGSAFSWIE-VDSE-KFS--GVFKALPD-RAD--
--LPS---DINEALIVELYSK----
>gi|170729723|ref|YP_001775156.1|ms2|6|170729723|C-(I)|X|X|sequence|1|170729723 30S ribosomal protein S4 [Xylella fastidiosa M12]
----------------------------------------------------------MA
RYIGPSCKLARREG-ADLS-----LKSPSRALDSKC----K--LE------QRPG-QHGA
V--R-------KSKLSDYASQLREKQKVKRIYG-VLERQFRNYYKNASTKK--GNTGENL
LQLLETRLDNVIYRMGFAVTRPAARQLVSHRGVLVN--GK----IVNLPSYHVKPGDIVA
LSQRA----QKYLCVQESLTI--KDQHGSAFSWVE-VDSE-KFS--GVFKALPD-RAD--
--LPS---DINEALIVELYSK----
>gi|15837777|ref|NP_298465.1|ms2|6|15837777|C-(I)|X|X|sequence|1|15837777 30S ribosomal protein S4 [Xylella fastidiosa 9a5c]
----------------------------------------------------------MA
RYIGPSCKLARREG-ADLS-----LKSPSRALDSKC----K--LE------QRPG-QHGA
V--R-------KSKLSDYASQLREKQKVKRIYG-VLERQFRNYYKNASTKK--GNTGENL
LQLLETRLDNVIYRMGFAVTRPAARQLVSHRRVLVN--GK----LVNLPSYHVKPGDVVA
LSQRA----QKYLCVQESLTI--KDQHGSAFSWVE-VDSE-KFS--GVFKAFPD-RAD--
--LPS---DINEALIVELYSK----
>gi|123444074|ref|YP_001008044.1|ms2|6|123444074|C-(I)|X|X|sequence|1|123444074 30S ribosomal protein S4 [Yersinia enterocolitica subsp. enterocolitica 8081]
----------------------------------------------------------MA
RYLGPKLKLSRREG-TDLF-----LKSGVRAIDTKC----K--IE------QPPG-QHGA
R----------KPRLSDYGVQLREKQKVRRIYG-VLERQFRNYYKEAARLK--GNTGANL
LQLLEGRLDNVVYRMGFGATRAESRQLVSHKAIMVN--GR----VVNIASYQVSPNDVVS
IREKA----KKQSRVKAALEL---AEQREKPTWLE-VDAV-KME--GVFKRIPE-RTD--
--LSA---DINEHLIVELYSK----
>gi|45440091|ref|NP_991630.1|ms2|6|45440091|C-(I)|X|X|sequence|1|45440091 30S ribosomal protein S4 [Yersinia pestis biovar Microtus str. 91001]
----------------------------------------------------------MA
RYLGPKLKLSRREG-TDLF-----LKSGVRAIDTKC----K--IE------QPPG-QHGA
R----------KPRLSDYGVQLREKQKVRRIYG-VLERQFRNYYKEAARLK--GNTGANL
LQLLEGRLDNVVYRMGFGATRAESRQLVSHKAIMVN--GR----VVNIASYQVSPNDVVS
IREKA----KKQSRVKAALEL---AEQREKPTWLE-VDAV-KME--GVFKRIPE-RTD--
--LSA---DINEHLIVELYSK----
>gi|145597474|ref|YP_001161549.1|ms2|6|145597474|C-(I)|X|X|sequence|1|145597474 30S ribosomal protein S4 [Yersinia pestis Pestoides F]
----------------------------------------------------------MA
RYLGPKLKLSRREG-TDLF-----LKSGVRAIDTKC----K--IE------QPPG-QHGA
R----------KPRLSDYGVQLREKQKVRRIYG-VLERQFRNYYKEAARLK--GNTGANL
LQLLEGRLDNVVYRMGFGATRAESRQLVSHKAIMVN--GR----VVNIASYQVSPNDVVS
IREKA----KKQSRVKAALEL---AEQREKPTWLE-VDAV-KME--GVFKRIPE-RTD--
--LSA---DINEHLIVELYSK----
>gi|108813996|ref|YP_649763.1|ms2|6|108813996|C-(I)|X|X|sequence|1|108813996 30S ribosomal protein S4 [Yersinia pestis Nepal516]
----------------------------------------------------------MA
RYLGPKLKLSRREG-TDLF-----LKSGVRAIDTKC----K--IE------QPPG-QHGA
R----------KPRLSDYGVQLREKQKVRRIYG-VLERQFRNYYKEAARLK--GNTGANL
LQLLEGRLDNVVYRMGFGATRAESRQLVSHKAIMVN--GR----VVNIASYQVSPNDVVS
IREKA----KKQSRVKAALEL---AEQREKPTWLE-VDAV-KME--GVFKRIPE-RTD--
--LSA---DINEHLIVELYSK----
>gi|22127884|ref|NP_671307.1|ms2|6|22127884|C-(I)|X|X|sequence|1|22127884 30S ribosomal protein S4 [Yersinia pestis KIM]
----------------------------------------------------------MA
RYLGPKLKLSRREG-TDLF-----LKSGVRAIDTKC----K--IE------QPPG-QHGA
R----------KPRLSDYGVQLREKQKVRRIYG-VLERQFRNYYKEAARLK--GNTGANL
LQLLEGRLDNVVYRMGFGATRAESRQLVSHKAIMVN--GR----VVNIASYQVSPNDVVS
IREKA----KKQSRVKAALEL---AEQREKPTWLE-VDAV-KME--GVFKRIPE-RTD--
--LSA---DINEHLIVELYSK----
>gi|16120571|ref|NP_403884.1|ms2|6|16120571|C-(I)|X|X|sequence|1|16120571 30S ribosomal protein S4 [Yersinia pestis CO92]
----------------------------------------------------------MA
RYLGPKLKLSRREG-TDLF-----LKSGVRAIDTKC----K--IE------QPPG-QHGA
R----------KPRLSDYGVQLREKQKVRRIYG-VLERQFRNYYKEAARLK--GNTGANL
LQLLEGRLDNVVYRMGFGATRAESRQLVSHKAIMVN--GR----VVNIASYQVSPNDVVS
IREKA----KKQSRVKAALEL---AEQREKPTWLE-VDAV-KME--GVFKRIPE-RTD--
--LSA---DINEHLIVELYSK----
>gi|108809231|ref|YP_653147.1|ms2|6|108809231|C-(I)|X|X|sequence|1|108809231 30S ribosomal protein S4 [Yersinia pestis Antiqua]
----------------------------------------------------------MA
RYLGPKLKLSRREG-TDLF-----LKSGVRAIDTKC----K--IE------QPPG-QHGA
R----------KPRLSDYGVQLREKQKVRRIYG-VLERQFRNYYKEAARLK--GNTGANL
LQLLEGRLDNVVYRMGFGATRAESRQLVSHKAIMVN--GR----VVNIASYQVSPNDVVS
IREKA----KKQSRVKAALEL---AEQREKPTWLE-VDAV-KME--GVFKRIPE-RTD--
--LSA---DINEHLIVELYSK----
>gi|162420100|ref|YP_001605196.1|ms2|6|162420100|C-(I)|X|X|sequence|1|162420100 ribosomal protein S4 [Yersinia pestis Angola]
----------------------------------------------------------MA
RYLGPKLKLSRREG-TDLF-----LKSGVRAIDTKC----K--IE------QPPG-QHGA
R----------KPRLSDYGVQLREKQKVRRIYG-VLERQFRNYYKEAARLK--GNTGANL
LQLLEGRLDNVVYRMGFGATRAESRQLVSHKAIMVN--GR----VVNIASYQVSPNDVVS
IREKA----KKQSRVKAALEL---AEQREKPTWLE-VDAV-KME--GVFKRIPE-RTD--
--LSA---DINEHLIVELYSK----
>gi|170022568|ref|YP_001719073.1|ms2|6|170022568|C-(I)|X|X|sequence|1|170022568 ribosomal protein S4 [Yersinia pseudotuberculosis YPIII]
----------------------------------------------------------MA
RYLGPKLKLSRREG-TDLF-----LKSGVRAIDTKC----K--IE------QPPG-QHGA
R----------KPRLSDYGVQLREKQKVRRIYG-VLERQFRNYYKEAARLK--GNTGANL
LQLLEGRLDNVVYRMGFGATRAESRQLVSHKAIMVN--GR----VVNIASYQVSPNDVVS
IREKA----KKQSRVKAALEL---AEQREKPTWLE-VDAV-KME--GVFKRIPE-RTD--
--LSA---DINEHLIVELYSK----
>gi|153947510|ref|YP_001402839.1|ms2|6|153947510|C-(I)|X|X|sequence|1|153947510 ribosomal protein S4 [Yersinia pseudotuberculosis IP 31758]
----------------------------------------------------------MA
RYLGPKLKLSRREG-TDLF-----LKSGVRAIDTKC----K--IE------QPPG-QHGA
R----------KPRLSDYGVQLREKQKVRRIYG-VLERQFRNYYKEAARLK--GNTGANL
LQLLEGRLDNVVYRMGFGATRAESRQLVSHKAIMVN--GR----VVNIASYQVSPNDVVS
IREKA----KKQSRVKAALEL---AEQREKPTWLE-VDAV-KME--GVFKRIPE-RTD--
--LSA---DINEHLIVELYSK----
>gi|51597964|ref|YP_072155.1|ms2|6|51597964|C-(I)|X|X|sequence|1|51597964 30S ribosomal protein S4 [Yersinia pseudotuberculosis IP 32953]
----------------------------------------------------------MA
RYLGPKLKLSRREG-TDLF-----LKSGVRAIDTKC----K--IE------QPPG-QHGA
R----------KPRLSDYGVQLREKQKVRRIYG-VLERQFRNYYKEAARLK--GNTGANL
LQLLEGRLDNVVYRMGFGATRAESRQLVSHKAIMVN--GR----VVNIASYQVSPNDVVS
IREKA----KKQSRVKAALEL---AEQREKPTWLE-VDAV-KME--GVFKRIPE-RTD--
--LSA---DINEHLIVELYSK----
>gi|56552262|ref|YP_163101.1|ms2|6|56552262|C-(IV)_out|X|X|sequence|1|56552262 30S ribosomal protein S4 [Zymomonas mobilis subsp. mobilis ZM4]
----------------------------------------------------------MS
KRHSSKYKIDRRMG-ENIW-----GRPK-----------SP--VNR-RE--YGPG-QHGQ
R--R-------RSKISDYGLQLKAKQKLKGYYGDVTEKQFRRSYDDASKLK--GDTSQNL
IGILERRLDMIVYRAKFAPTIFAARQLVSHGHIRVN--GV----KCNIASRRVNPGDEIS
LGSKA----QEMALVLEAQSL----AERDIPDYVL-PD-G-NTK--VTFVRIPT-LDEVP
--YPV---KMEPNLVVEFYSR----
>gi|111115445|ref|YP_710063.1|ms2|6|111115445|C-(IV)_out|X|X|sequence|1|111115445 30S ribosomal protein S4 [Borrelia afzelii PKo]
----------------------------------------------------------MN
RKQIAKGKLVRRFG-INIF-----EQPK---------YDKI--LKK-KP--HPPG-MHGK
A--R-------KAKITEYGKQLIEKQKIKFTYG-VSERQLPNTFKEAKKHH--GVTGYNL
LSILETIIDNIVYRAGFAFSRAHARLIVSHGIVILN--GR----RVTIPSIILRANDQIL
IQEID----SLKKLIGSNIEQ--TSAQRNLPTGIE-LNAD-YLN--IKVKHAPS-RDE--
--IPT---LANEQMVVEYYSKRA--
>gi|15594960|ref|NP_212749.1|ms2|6|15594960|C-(IV)_out|X|X|sequence|1|15594960 30S ribosomal protein S4 [Borrelia burgdorferi B31]
---------------------------------------------------------MMN
RKQIAKGKLVRRFG-INIF-----EQPK---------YDKI--LKK-KP--HPPG-MHGK
A--R-------KAKITEYGKQLIEKQKIKFTYG-VSERQLTNTFKEAKKHH--GVTGDNL
LSILERRIDNVVYRAGFAISRAHARQIVSHGIIILN--GR----RVTIPSIILRANDQIQ
IKEKD----SLKKLIRSNIEK--TSSLRNLPTWIE-VNAD-DLN--IKVKHAPS-RDE--
--IPT---LANEQMVVEYYSKRA--
>gi|51598868|ref|YP_073056.1|ms2|6|51598868|C-(IV)_out|X|X|sequence|1|51598868 30S ribosomal protein S4 [Borrelia garinii PBi]
----------------------------------------------------------MN
RKQIAKGKLVRRFG-INIF-----EQPK---------YDKI--LKK-KP--HPPG-MHGK
A--R-------KAKITEYGKQLIEKQKIKFTYG-VSERQLTNTFKEAKKHH--GVTGDNL
LSILERRIDNIVYRAGFAISRAHARQIVSHGIIILN--GR----RVTIPSIILRANDQIQ
IKEKD----SLKKLIRSNIEK--TSSLRNLPTWIE-VNAD-DLN--IKVKHAPS-RDE--
--IPT---LANEQMVVEYYSKRA--
>gi|189911414|ref|YP_001962969.1|ms2|6|189911414|C-(III)|X|X|sequence|1|189911414 30S Ribosomal protein S4 [Leptospira biflexa serovar Patoc strain 'Patoc 1 (Ames)']
----------------------------------------------------------MA
RYRGPVVKLMRREG-LNLF-----LKNSHTLHKEKS----S--LEK-RK--YPPG-LPPK
K----------KGKITEYGAQLREKQKVKRAYG-VLEKQFRRYFEEASHTP--GIPGENL
LQFLERRLDNVLYRMGFAVTRRQARNFVAHRHILVN--GH----RVDICSYRVNIGDKIE
IREKF----QKSAFIEENIKL--AQAINRTASWVS-VDYA-KFS--GEVLSLPT-RDH--
--IDI---PVKEQVIVELYSK----
>gi|183221323|ref|YP_001839319.1|ms2|6|183221323|C-(III)|X|X|sequence|1|183221323 30S ribosomal protein S4 [Leptospira biflexa serovar Patoc strain 'Patoc 1 (Paris)']
----------------------------------------------------------MA
RYRGPVVKLMRREG-LNLF-----LKNSHTLHKEKS----S--LEK-RK--YPPG-LPPK
K----------KGKITEYGAQLREKQKVKRAYG-VLEKQFRRYFEEASHTP--GIPGENL
LQFLERRLDNVLYRMGFAVTRRQARNFVAHRHILVN--GH----RVDICSYRVNIGDKIE
IREKF----QKSAFIEENIKL--AQAINRTASWVS-VDYA-KFS--GEVLSLPT-RDH--
--IDI---PVKEQVIVELYSK----
>gi|116332096|ref|YP_801814.1|ms2|6|116332096|C-(III)|X|X|sequence|1|116332096 30S ribosomal protein S4 [Leptospira borgpetersenii serovar Hardjo-bovis JB197]
----------------------------------------------------------MA
RYRGPVVKIMRREG-VDLF-----LKSSYTFNKDKF----H------RK--GPPG-MPTK
R----------KGKVSEYGTQLREKQKLKRAYG-LLEKQFRNYYEEASHSH--GVTGEIL
LQLLERRLDNVVYRLGFAVTRRQARNFIAHRHVLVN--GE----RVDIPSYRLNVGDKVE
IREKF----RASTFIADNIRL--SQSLQGIPSWLS-ADYT-NFG--GDVTALPE-RHH--
--IDL---PVKEQVIVELYSK----
>gi|116327250|ref|YP_796970.1|ms2|6|116327250|C-(III)|X|X|sequence|1|116327250 30S ribosomal protein S4 [Leptospira borgpetersenii serovar Hardjo-bovis L550]
----------------------------------------------------------MA
RYRGPVVKIMRREG-VDLF-----LKSSYTFNKDKF----H------RK--GPPG-MPTK
R----------KGKVSEYGTQLREKQKLKRAYG-LLEKQFRNYYEEASHSH--GVTGEIL
LQLLERRLDNVVYRLGFAVTRRQARNFIAHRHVLVN--GE----RVDIPSYRLNVGDKVE
IREKF----RASTFIADNIRL--SQSLQGIPSWLS-ADYT-NFG--GDVTALPE-RHH--
--IDL---PVKEQVIVELYSK----
>gi|116327290|ref|YP_797010.1|ms2|6|116327290|C-(III)|X|X|sequence|1|116327290 30S ribosomal protein S4 [Leptospira borgpetersenii serovar Hardjo-bovis L550]
----------------------------------------------------------MA
RYRGPVVKIMRREG-VDLF-----LKSSYTFNKDKF----H------RK--GPPG-MPTK
R----------KGKVSEYGTQLREKQKLKRAYG-LLEKQFRNYYEEASHSH--GVTGEIL
LQLLERRLDNVVYRLGFAVTRRQARNFIAHRHVLVN--GE----RVDIPSYRLNVGDKVE
IREKF----RASTFIADNIRL--SQSLQGIPSWLS-ADYT-NFG--GDVTALPE-RHH--
--IDL---PVKEQVIVELYSK----
>gi|45658677|ref|YP_002763.1|ms2|6|45658677|C-(III)|X|X|sequence|1|45658677 30S ribosomal protein S4 [Leptospira interrogans serovar Copenhageni str. Fiocruz L1-130]
----------------------------------------------------------MA
RYRGPVVKIMRREG-VDLF-----LKSSYTFNKDKF----H------RK--GPPG-MPTK
R----------KGKVSEYGAQLREKQKLKRAYG-LLEKQFRRYYEEASHAH--GVTGEIL
LQLLERRLDNVVYRLGFAITRRQARNFIAHRHILVN--GE----RVDIPSYRLNVGDKVE
IREKF----KTSSFIADNIKL--SQSLQGIPSWLS-ADYT-NFG--GDVTALPE-RHH--
--IDL---PVKEQVIVELYSK----
>gi|24213464|ref|NP_710945.1|ms2|6|24213464|C-(III)|X|X|sequence|1|24213464 30S ribosomal protein S4 [Leptospira interrogans serovar Lai str. 56601]
----------------------------------------------------------MA
RYRGPVVKIMRREG-VDLF-----LKSSYTFNKDKF----H------RK--GPPG-MPTK
R----------KGKVSEYGAQLREKQKLKRAYG-LLEKQFRRYYEEASHAH--GVTGEIL
LQLLERRLDNVVYRLGFAITRRQARNFIAHRHILVN--GE----RVDIPSYRLNVGDKVE
IREKF----KTSSFIADNIKL--SQSLQGIPSWLS-ADYT-NFG--GDVTALPE-RHH--
--IDL---PVKEQVIVELYSK----
>gi|42527448|ref|NP_972546.1|ms2|6|42527448|C-(IV)_out|X|X|sequence|1|42527448 30S ribosomal protein S4 [Treponema denticola ATCC 35405]
-----------------------------------------------------------M
AIKQPKGKTVRRLG-VNIY-----GNPK---------YDKL--LDR-KP--NGPGKERGA
R--K-------RGKTSVYGEQLKEKQKFRFAYG-ISERQFRNLYKKASRMP--GVTGDNM
ISLMEQRLDNTIYRMGFAISRAQARQMVTHAYFFIN--GK----PVNIPSMCVSVNDVIT
TKNKK----GIQNLIRHNMST----SQSARGSWLT-IDDE-KLS--ATVNILPV-TTD--
--IQP---VGNIQNVVEYYSRNA--
>gi|15639298|ref|NP_218747.1|ms2|6|15639298|C-(IV)_out|X|X|sequence|1|15639298 30S ribosomal protein S4 [Treponema pallidum subsp. pallidum str. Nichols]
-----------------------------------------------------------M
AVKRARGKIVRRLG-INIF-----GNPK---------YTRL--LGK-KP--APPGKEHGV
K--Q-------RAKVSVYGEQLKEKQKFRFAYG-MSERQFRNLFAQAHRMK--GVTGNNM
LSLMERRLDNTVFRMGFAISRVQARQMVSHRYFLIN--GK----TANIPSMRISAHDVIT
TKNRK----GIHSIIRHNLTL----SQGQRGSWLN-VDEE-QLS--ATVSELPR-AQD--
--IHP---VGNIQHIVEYYSR----
>gi|189025540|ref|YP_001933312.1|ms2|6|189025540|C-(IV)_out|X|X|sequence|1|189025540 ribosomal protein S4 [Treponema pallidum subsp. pallidum SS14]
-----------------------------------------------------------M
AVKRARGKIVRRLG-INIF-----GNPK---------YTRL--LGK-KP--APPGKEHGV
K--Q-------RAKVSVYGEQLKEKQKFRFAYG-MSERQFRNLFAQAHRMK--GVTGNNM
LSLMERRLDNTVFRMGFAISRVQARQMVSHRYFLIN--GK----TANIPSMRISAHDVIT
TKNRK----GIHSIIRHNLTL----SQGQRGSWLN-VDEE-QLS--ATVSELPR-AQD--
--IHP---VGNIQHIVEYYSR----
>gi|162448043|ref|YP_001621175.1|ms2|6|162448043|C-(IV)_out|X|X|sequence|1|162448043 small subunit ribosomal protein S4 [Acholeplasma laidlawii PG-8A]
----------------------------------------------------------MS
RFTGSTWKVSRRLG-YSIS-----ETGK------------E--LKK-RP--YAPG-QHGQ
R----------RSKLSNYGIQLQEKQKVRFVYG-VSEKQFKKTFLESAKMQ--GKQGENF
LKLLESRLDNVVYRLGFTKTRAQARQLVNHGHILVD--GK----KVDIPSYRLAPGQTVQ
LKEKS----KNLTIVKEALEA-----QFAHVDYVA-LDAN-G-V--GTFSRLPE-RNE--
--FLF---DINEQLIVEFYNR----
>gi|85057521|ref|YP_456437.1|ms2|6|85057521|C-(IV)_out|X|X|sequence|1|85057521 30S ribosomal protein S4 [Aster yellows witches'-broom phytoplasma AYWB]
----------------------------------------------------------MS
RYTGSLWKVSRRLN-YSVS-----ETGK------------E--LHK-RA--YGPG-QHGQ
K----------KVKLSDYGFQLQEKQKLRFTYG-VSEKQFRKTFDNASKLK--GIHGEMF
LVLLESRLDNVVYRLGFAKTRAQARQLVNHGHILVD--GK----KVDIASYRLKPGQTVT
LREKS----KNLNIVQEALNS-----KFVRADYVS-LD-K-ELV--GKYVRYPQ-RNE--
--FLP---DINEQLIVEYYNR----
>gi|50365403|ref|YP_053828.1|ms2|6|50365403|C-(IV)_out|X|X|sequence|1|50365403 30S ribosomal protein S4 [Mesoplasma florum L1]
----------------------------------------------------------MS
RYTGSTFKKARRYG-FSIL-----ENGK---------EFSK--GKK-RV--TTPG-QHGK
D--KA------RLKMSGYGAQLQEKQKVKFMYG-MTERQFRNTFAKAKKVHG-GILGTNF
LVLLESRLDNIVFRLGFAMTRQAARQLVNHGHILVN--GK----KLDIPSYQVKPGDSIE
VKEAM----KKNDKIAEALQN-----NESTVEFVK-VDKA-NLK--GQFVRLPE-RQE--
--LNL---EINDALIVEWYNRLIK-
>gi|148377824|ref|YP_001256700.1|ms2|6|148377824|C-(IV)_out|X|X|sequence|1|148377824 30S ribosomal protein S4 [Mycoplasma agalactiae PG2]
-----------------------------------------------------------M
RYLGPVFKKARRYG-ISIL-----ENEK---------EFSK--GKK-RT--YAPG-QHGN
K----------RVKLSDYGLHLYEKQKVRFIYG-ISEKQLQKIYARAIKMK--GVAGTNL
LQLLESRFDNVVYRAGFATTRRQARQLVAHGHFQLN--GK----NADIPSMHISVGDVIT
LKAKT----QNNNQVKAALES--------KPAAAW-LTVK-NFE--AKVDRLPN-RSE--
--LNP---NVKENFVIEHYSK----
>gi|83319988|ref|YP_424224.1|ms2|6|83319988|C-(IV)_out|X|X|sequence|1|83319988 30S ribosomal protein S4 [Mycoplasma capricolum subsp. capricolum ATCC 27343]
----------------------------------------------------------MS
RFIGSTFKKSRRFG-FSIL-----ETGK---------EFSK--GKK-RI--TTPG-QHGK
E--RA------KVKVSEYGQQLQEKQKVKFMYG-LSERQFRNTFAKAKKMQ--GILGTNF
LVLLESRLDNIVYRLGFSATRQGARQLVNHGHILVN--GK----KVDIPSYLLSVGDLVE
VKASM----KKNEKVLEALQN-----NEATLEFVK-VNKN-EVK--GEFVRLPE-RNE--
--LNS---EISESLIVEWYNRLIKK
>gi|31544739|ref|NP_853317.1|ms2|6|31544739|C-(IV)_out|X|X|sequence|1|31544739 30S ribosomal protein S4 [Mycoplasma gallisepticum R]
----------------------------------------------------------MS
RYTGSIYRKARRLN-FSIL-----ESGK---------EFTN--NKS-KKGVKVPG-QHGS
L--I-------RPKLSNYGEQLQEKQKMQFMYG-LNDRQFRRLFAVSKKMS--GILTMNL
FRTLESRLDNLVFRMGFAPTRRGARQLVSHGHVLVN--GK----TFDIPSALISLGSVVE
LKPRA----HNLPLVKLALES------KAVAPFVE-VNKK-TLS--GTYVRYPE-RNE--
--LPA---DVNETYVVEYYKRLVK-
>gi|12045167|ref|NP_072978.1|ms2|6|12045167|C-(IV)_out|X|X|sequence|1|12045167 30S ribosomal protein S4 [Mycoplasma genitalium G37]
-----------------------------------------------------------M
KYTGSIFKRSRRLG-FSLL-----ENNK---------EFSK--GKK-RK--SIPG-QHGN
R-FR-------SSTLSGYAQQLQEKQRMQYMYG-ITDKQFRRLFRFVLKQK--GNLTVNL
FRVLESRLDNIVYRMGFAPTRKSARQMVNHGHVILN--DQ----TVDTPSIIINPGDKVR
LKARI----TKSPLVKNFIEN------SVISSFVE-TNKK-AFE--GTYIRFPE-RSE--
--LPA---GINESYVVEWYKRLVK-
>gi|54020253|ref|YP_116101.1|ms2|6|54020253|C-(IV)_out|X|X|sequence|1|54020253 30S ribosomal protein S4 [Mycoplasma hyopneumoniae 232]
----------------------------------------------------------MS
RYTGSIFRKSRRLG-FSIL-----ETGK---------EFAK--GKQ-RR--YAPG-LHGL
R----------RSKPSDYGVHLREKQKVRFMYG-LSEKQFRNTYRKATKKT--GIAGTLF
LQALESRLDNSVYRAGFAETRRQARQLVNHGHFLVN--NK----KVDIPSFQLKQGDIFE
LTTRKDGKIRKNQQILTSLET------RTPAAWLE-VDKD-NFK--VVFNRMPE-RSE--
--LNQ---EIKESLIVEFYSK----
>gi|72080904|ref|YP_287962.1|ms2|6|72080904|C-(IV)_out|X|X|sequence|1|72080904 30S ribosomal protein S4 [Mycoplasma hyopneumoniae 7448]
----------------------------------------------------------MS
RYTGSIFRKSRRLG-FSIL-----ETGK---------EFAK--GKQ-RR--YAPG-LHGL
R----------RSKPSDYGVHLREKQKVRFMYG-LSEKQFRNTYRKATKKT--GIAGTLF
LQALESRLDNSVYRAGFAETRRQARQLVNHGHFLVN--NK----KVDIPSFQLKQGDIFE
LTTRKDGKIRKNQQILTSLET------RTPAAWLE-VDKD-NFK--VVFNRMPE-RSE--
--LNQ---EIKESLIVEFYSK----
>gi|71893926|ref|YP_279372.1|ms2|6|71893926|C-(IV)_out|X|X|sequence|1|71893926 30S ribosomal protein S4 [Mycoplasma hyopneumoniae J]
----------------------------------------------------------MS
RYTGSIFRKSRRLG-FSIL-----ETGK---------EFAK--GKQ-RR--YAPG-LHGL
R----------RSKPSDYGVHLREKQKVRFMYG-LSEKQFRNTYRKATKKT--GIAGTLF
LQALESRLDNSVYRAGFAETRRQARQLVNHGHFLVN--NK----KVDIPSFQLKQGDIFE
LTTRKDGKIRKNQQILTSLET------RTPAAWLE-VDKD-NFK--VVFNRMPE-RSE--
--LNQ---EIKESLIVEFYSK----
>gi|47458904|ref|YP_015766.1|ms2|6|47458904|C-(IV)_out|X|X|sequence|1|47458904 30S ribosomal protein S4 [Mycoplasma mobile 163K]
----------------------------------------------------------MS
RYVGPVFKRSRRFG-FSIL-----ETGK---------EFVK--GKQ-RQ--YAPG-QHGQ
R----------RGKLSDFGIHQLEKQKVRFMYG-INERQFRNTFAIANKAK--GVTGTAF
LQLLESRLDNIVYRMGFAQTRRQARQLVNHGHFLLN--GK----KADIPSQRINVGDTIE
LRAKS----QNVPTILASIET------RVVAPWIE-KD---KFK--GKLIRVPE-RKE--
--LNQ---EINEALIVEFYNK----
>gi|42560826|ref|NP_975277.1|ms2|6|42560826|C-(IV)_out|X|X|sequence|1|42560826 30S ribosomal protein S4 [Mycoplasma mycoides subsp. mycoides SC str. PG1]
----------------------------------------------------------MS
RFIGSTFKKSRRFG-FSIL-----ETGK---------EFSK--GKK-RI--TTPG-QHGK
E--RA------KVKVSEYGQQLQEKQKVKFMYG-LSERQFRNTFAKAKKMQ--GILGTNF
LVLLESRLDNIVYRLGFSATRQGARQLVNHGHILVN--GK----KVDIPSYLLSVGDLVE
VKASM----KKNEKVLEALQN-----NEATLEFVK-VNKN-EVK--GEFVRLPE-RTE--
--LSS---EISESLIVEWYNRLIKK
>gi|26554211|ref|NP_758145.1|ms2|6|26554211|C-(IV)_out|X|X|sequence|1|26554211 30S ribosomal protein S4 [Mycoplasma penetrans HF-2]
----------------------------------------------------------MS
RYLGSITKKSRRYG-FSLL-----ETER---------EFIK--GKK-RT--YAPG-QHGN
K----------RVKLSGYGEQLQEKQKMMYLYG-LNDRQFRRTFVIAKHMK--GALTLNT
FIALESRLDNLVYRMGFAPTRRAARQLVNHGHILLD--GK----KVTIPSCMVKLEQTIE
VAPKS----KDLPIVAAGASN-------TPCKFVD-SDLK-TKK--GKYVRFPE-RDE--
--LPE---GINEAYVVEWFNRLV--
>gi|13508185|ref|NP_110134.1|ms2|6|13508185|C-(IV)_out|X|X|sequence|1|13508185 30S ribosomal protein S4 [Mycoplasma pneumoniae M129]
-----------------------------------------------------------M
KYTGSIFKRSRRLG-FSLL-----ENNK---------EFSK--GKK-RK--TIPG-QHGN
R-FR-------SSTMSGYAQQLQEKQRMQYMYG-ITDKQFRRLFRLVLKQR--GNLAVNL
FRVLESRLDNIVYRMGFAPTRRSARQLVNHGHVLLN--DR----TVDTPSIILNPGDKVR
LKAKT----IKIPIVKAASES------GVVSPFVE-TNNK-TFE--GTYVRFPE-RSE--
--LPA---GINESYVVEWYKRLVK-
>gi|15829187|ref|NP_326547.1|ms2|6|15829187|C-(IV)_out|X|X|sequence|1|15829187 30S ribosomal protein S4 [Mycoplasma pulmonis UAB CTIP]
----------------------------------------------------------MS
RDRSSLFKKSRRLG-FSVL-----ENEK---------EFNK--GKK-RN--YAPG-QHGQ
R----------RTKLSDYGLHLYEKQKVKNLYG-VNERQFANSFKKSSKLK--GVQGTNF
LQFLEQRLDNLVYRAGFAETRRQARQFVNHGHVLVD--GK----KVDIPSYRVAVGKVIE
IKEKL----QKNAQVLRNKEI------RTAADWLS-VK---DFK--ATFTRLPE-RNE--
--FLK---EVNDSLIVEFYNK----
>gi|71894490|ref|YP_278598.1|ms2|6|71894490|C-(IV)_out|X|X|sequence|1|71894490 30S ribosomal protein S4 [Mycoplasma synoviae 53]
----------------------------------------------------------MS
RYTGPLFKKSRRFG-YSIL-----ETNK---------EFSK--GRK-RT--YAPG-QHGN
K----------RVKLSDYGLHLYEKQKVKLVFG-VSEKQLLKTYKKAVKSK--EITGTVL
LQLLESRLDNLVYRAGFATTRRQARQLVNHGHFTID--GK----KANIPSMQIKTGTTVV
LKETS----RKLKLVQEALEM--------QPASAW-VTRK-DFQ--FTFYRVPE-RTE--
--MHK---DIKEALVVEFYAK----
>gi|170762225|ref|YP_001752581.1|ms2|6|170762225|C-(IV)_out|X|X|sequence|1|170762225 ribosomal protein S4 [Ureaplasma parvum serovar 3 str. ATCC 27815]
----------------------------------------------------------MS
RYTGSIYKKSRRLG-FSLL-----ENNK---------EFNS--GKK-RT--YGPG-QHGN
K----------KVKLSNYGQQLVEKQKLMFLYG-LNDRQFRRLYRVALGRP--GVLTLNL
LQVLESRLDSLVYRAGFAPTRRAARQLVNHSHVLVN--NK----KVNIPSALVEVGSTIA
LKAKS----LEIPLIKNTLNK--------PADFIELIDKE-KKV--AKLARLPE-RNE--
--LPA---DVNEAYVVEWYNRLM--
>gi|13358061|ref|NP_078335.1|ms2|6|13358061|C-(IV)_out|X|X|sequence|1|13358061 30S ribosomal protein S4 [Ureaplasma parvum serovar 3 str. ATCC 700970]
----------------------------------------------------------MS
RYTGSIYKKSRRLG-FSLL-----ENNK---------EFNS--GKK-RT--YGPG-QHGN
K----------KVKLSNYGQQLVEKQKLMFLYG-LNDRQFRRLYRVALGRP--GVLTLNL
LQVLESRLDSLVYRAGFAPTRRAARQLVNHSHVLVN--NK----KVNIPSALVEVGSTIA
LKAKS----LEIPLIKNTLNK--------PADFIELIDKE-KKV--AKLARLPE-RNE--
--LPA---DVNEAYVVEWYNRLM--
>gi|154249790|ref|YP_001410615.1|ms2|6|154249790|C+|X|X|sequence|1|154249790 RNA-binding S4 domain protein [Fervidobacterium nodosum Rt17-B1]
----------------------------------------------------------MA
RNTGPLCKLCRREG-MKLY-----LKGE-RCFSEKC----P--FDK-RP--FAPG-QHGR
E----------KKKLTQYALQLRAKQTMKRIYG-VLEKQFRIYYERAVKQS--GDTRENL
VAQVERRLDNVVYRLGFAINRRAARQLVSHGHVLVN--GK----KVDIPSYQVRPGDVIS
IKEGS----RTIEPIKQAIEL---NKGRAISNWLE-VDYD-QFK--GVYVRNPK-LEEI-
--IDL---PVNVQAIVEFYSR----
>gi|160902229|ref|YP_001567810.1|ms2|6|160902229|C+|X|X|sequence|1|160902229 RNA-binding S4 domain protein [Petrotoga mobilis SJ95]
----------------------------------------------------------MA
RYIGPLEKLSRREG-INLY-----LKGK-RSYTEKS----A--LRK-RN--YVPG-QHGR
Q----------KQKLTQYAMQLRSKQALKRMYG-LMERQFRNTFEEAERSRS-GETGEVL
MQLLERRLDSVVYQMGFAPNRRTARQIVTHGHILVN--GK----KVNIPSYRVKVGDVIE
VKEKS----RNIQQVREGLEL-VQEGYRNIPNWLN-VEIE-NFR--GTFQRLPK-IDE--
--MDV---PVPLTNIIELYSK----
>gi|150020872|ref|YP_001306226.1|ms2|6|150020872|C+|X|X|sequence|1|150020872 30S ribosomal protein S4 [Thermosipho melanesiensis BI429]
----------------------------------------------------------MA
RYTGPQCKLCRREG-MKLY-----LKGE-RCFTDKC----A--FDR-RP--FAPG-DHGR
E----------KKKLTQYGIQLRAKQTMKRIYG-VLEAQFRRYYEKAAKKS--GDTRENL
VVQVERRLDNVVYRLGFAVNRTTARQLVSHGHFLVN--GK----KVNIPSYQVRPGDVIE
VREKS----KDILPIKNAIEL---NKDKNRMPWLS-VDFE-NYK--GVYERHPK-LEEV-
--IDL---PVDVQAIIELYSR----
>gi|157363469|ref|YP_001470236.1|ms2|6|157363469|C+|X|X|sequence|1|157363469 RNA-binding S4 domain protein [Thermotoga lettingae TMO]
----------------------------------------------------------MA
RYTGPICRLCRREG-MKLY-----LKGE-RCFTEHC----A--FDK-RP--YAPG-DHGR
Q----------RGKLSQYGTQLRAKQVMRVIYG-IPERQFEHYFEKALGMS--GDTRENL
VRLVESRVDNIVYRLGFAISRRQARQLVTHGHFSVN--GV----KIDIPSYKLRPGDIVE
VREKS----RSLAAIKHAVES---SKDRTQVPWVE-VDFD-SYR--GTFLRLPN-LEEV-
--TDL---PVDVQAIVEFYSR----
>gi|15644222|ref|NP_229273.1|ms2|6|15644222|C+|X|X|sequence|1|15644222 30S ribosomal protein S4 [Thermotoga maritima MSB8]
----------------------------------------------------------MA
RYTGPLCKLCRREG-MKLY-----LKGE-RCYTDKC----A--FDR-RP--YAPG-QHGQ
R----------RTKLTQYGIQLRAKQTVKRIYG-ILERQFERYVEKAMQKA--GDTRENL
IQILEARLDNVVYRMGFAINRRQARQLVNHGHFLVN--GK----KVNIPSYLLRPNDVVE
VREKS----RDLEVIKKAIEA---NKERSIVPWIE-VDYD-NYR--GTFLRYPS-LEEV-
--TDL---PVDLQTVIEFYSR----
>gi|148270449|ref|YP_001244909.1|ms2|6|148270449|C+|X|X|sequence|1|148270449 30S ribosomal protein S4 [Thermotoga petrophila RKU-1]
----------------------------------------------------------MA
RYTGPLCKLCRREG-MKLY-----LKGE-RCYTDKC----A--FDR-RP--YAPG-QHGQ
R----------RAKLTQYGIQLRAKQTVKRIYGIL-ERQFERYVEKAMQKA--GDTRENL
IQILEARLDNVVYRMGFAINRRQARQLVNHGHFLVN--GK----KVNIPSYLLKPNDVVE
LREKS----RDLEVIKKAVEA---NKERSVVPWIEVDYDN--YR--GTFLRYPS-LEEV-
--TDL---PVDLQTVIEFYSR----
>gi|170289156|ref|YP_001739394.1|ms2|6|170289156|C+|X|X|sequence|1|170289156 RNA-binding S4 domain protein [Thermotoga sp. RQ2]
----------------------------------------------------------MA
RYTGPLCKLCRREG-MKLY-----LKGE-RCYTDKC----A--FDR-RP--YAPG-QHGQ
R----------RAKLTQYGIQLRAKQTVKRIYG-ILERQFERYVEKAMQKA--GDTRENL
IQILEARLDNVVYRMGFAINRRQARQLVNHGHFLVN--GK----KVNIPSYLLKPNDVVE
LREKS----RDLEVIKKAVEA---NKERSVVPWIE-VDYD-NYR--GTFLRYPS-LEEV-
--TDL---PVDLQTVIEFYSR----
>gi|187734944|ref|YP_001877056.1|ms2|6|187734944|C-(IV)_in|X|X|sequence|1|187734944 ribosomal protein S4 [Akkermansia muciniphila ATCC BAA-835]
----------------------------------------------------------MA
RYTGPRDKVSRRFG-VALF-----GSTK------------A--LEK-RP--FPPG-QHGM
R-AG-------RKKKSDYGVMLAEKQKLRFQYG-VLEGQFRKYYAEAARRR--GITGDIL
LQLLELRLDNVVYRLGFSNTRAGARQLVSHGHITVN--GK----KTNIASYSCRPGDVIA
VGGKA----SSQQLVTRFLDL---TQATVVPDWLE-CDRD-KLT--GKIARVPS-KEE--
--IAP---IVNEQLIVEFYSR----
>ms2|6|642907777|C-(IV)_in|X|X|sequence|1|tax|497964|642907777 ZP_03127346 CfE428DRAFT_0510 ribosomal protein S4 [Chthoniobacter flavus Ellin428]
----------------------------------------------------------MA
RYTGPKTRISRRFG-VALF-----GPSK------------A--LER-KN--YGPG-MHGP
K-GS-------RRKQSEYAIALGEKQKLRYQYG-VLERQFRRYFTIASTRR--GVTGEIL
LQLLETRLDNVIYRLGFANSRSAARQLVSHGHVQVN--GR----KVDVSSFNVKAGDAIT
IKDKP----QSRRLAAKNLEL---TQITPVPEWLT-VDKE-QFS--GKVSRIPS-RDE--
--IAP---IVNEQLIVELYSR----
>gi|189219451|ref|YP_001940092.1|ms2|6|189219451|C-(IV)_in|X|X|sequence|1|189219451 Ribosomal protein S4 [Methylokorus infernorum V4]
----------------------------------------------------------MA
KYIGPKTKISRRFN-VALF-----GPNK------------A--LER-KP--YPPG-IHGQ
R-AG-------KKK-SDYAIALGEKQKLRFMYG-ITERQFSRYFNIAHKKK--GVTGEVL
LQILEERLDNVVYRLCFATSRMEARQLVNHGHIYVN--GK----KVNIPSYRTKPGDVIE
VCPKP----QSRKLALRNLEA---MKGVKIPDWLA-LEPD-NLK--GVVKRVPT-RDE--
--IQP---IVNEQLVVEFYSK----
>ms2|6|641182551|C-(IV)_in|X|X|sequence|1|tax|278957|641182551 ZP_02013304 ObacDRAFT_2700 ribosomal protein S4 [Opitutaceae bacterium TAV2]
----------------------------------------------------------MA
RYTGPTTRLSRRFN-QPLF-----GATK------------A--YEK-RP--YPPG-QHGP
K--L-------RRKVSEYAAGLNEKQKLRYVYG-LLERQFRRTFEAAKRER--GVTGERF
LQLLETRLDSIIYLLGFARSRAAARQLVGHGHVRVN--GH----KVDIASYAVQVGDELE
IKNAA----GSRQLAQRNLEE---TRARNVPGWLT-LNAE-AFK--AVVNRLPT-REE--
--MAP---DINEQLIVEFYSR----
>gi|182412027|ref|YP_001817093.1|ms2|6|182412027|C-(IV)_in|X|X|sequence|1|182412027 ribosomal protein S4 [Opitutus terrae PB90-1]
----------------------------------------------------------MA
RYTGPTTRVSRRFG-QQIL-----GSGK------------A--FER-RS--YPPG-QHGP
K--L-------RRKVSEYAVGLNEKQKLRYIYG-LLERQFRRVFEIAKKER--GVTGERF
LQLLETRLDSVVYLLGLAKSRAAARQFVNHGHIRVN--GH----KVDIASYNVKAGDEIE
VKNSP----ASRQLATRCLEE---NRIRNVPGWLS-MNAE-TFK--ATVNRLPT-RDE--
--MEQ---GINEQLIVEFYSRF---
>ms2|6|642333648|C-(IV)_in|X|X|sequence|1|tax|240016|642333648 ZP_02929524 VspiD_010100022785 30S ribosomal protein S4 [Verrucomicrobium spinosum DSM 4136]
----------------------------------------------------------MA
RYTGPKEKIARRFG-VALF-----GPSK------------A--LEL-RN--FPPG-QHGA
R-NT-------RRKLSDYGIALAEKQKLRHTYG-VLEKQFRRFFAEASRRK--GVTGTIL
LQMLEQRLDNVVYRMGFANSRFAARQMVGHGHVTVN--GK----RCNIASAQIKAGDVVA
VKSTA----RSQQLANRFLDL---TQGVNSPDWMT-VDRD-KLT--GTVNRSPE-REE--
--IDV---FVNEQLVVELYSR----
>ms2|6|642474652|C-(IV)_in|X|X|sequence|1|tax|320771|642474652 ZP_02970859 CflavDRAFT_5983 ribosomal protein S4 [Pedosphaera parvula Ellin514]
----------------------------------------------------------MA
RYTGPRVRISRRFG-IPIF-----GPTK------------Y--LER-RN--YGPG-VHGP
K--S-------RRKHTDYGLGLIEKQKLRYYYG-LMERQFRGVYERALKRR--GVTGEQM
LQILETRLDNVVFHLGFANTRAAARQLVSHGHVRVN--GR----KVNIPSFALKVNDVIE
AKDSN----VSRQLATKNLET---STNRSVPDWLS-LNKE-ALK--GVVMRIPS-RDE--
--IQP---IANEQAVVEFYSR----
