# Supplementary material for: Horizontal gene transfer of zinc and non-zinc forms of bacterial ribosomal protein S4
Source: BMC Evol Biol. 2009 Jul 29;9:179. doi: 10.1186/1471-2148-9-179 (PMC3087516; doi:10.1186/1471-2148-9-179)
Supplement: Additional File 3 — Zur binding site search profiles for Actinobacteria. The Zur binding site searching profile for Actinobacteria contains reference profile we used as seeds and fed into the software MEME/MAST to search for the Zur DNA-binding motifs in other paralogous Actinobacteria S4 genes. [file 1471-2148-9-179-S3.fast]

>WEIGHTS 1.0 1.0 1.0
>SC_rpmB2/rpmG2
TAGCTGTTAATGGAATTCATTTTCAGTAAG
>SC_znuA
CGTACGTTCATGACACTCATTTTCAACAAA
>SC_RpmF2
ACATTCAACATGAACATCGTTTTCATGTAG

>WEIGHTS 1.0 1.0 
>MT_rpmB2
TCCTTATCGATAACAGTTTTCATTATTG
>MT_rpmB1
ACCTTATTGAAAATGATTGCCATTAAAC

>WEIGHTS 1.0 1.0 1.0 1.0 1.0 1.0
>MT_Rv0106
AGCCTGTTGAAAATAGTTTTCGACAACC
>MT_Rv2059
GGCTTATTGAAAATCATTTTCGACAACA
>MT_Rv0282
TCCATAATGAAAATCATGTTCAGTAAGC
>MT_Rv0280
GTGGTAATGAAAATCATGTTCATCAGTC
>MT_Rv3017c
AGTGTCTAAAA--TCATTGCCCGGAATA
>MT_Rv3019c
GGTTTTAAAAAAGTCGCTGCTCGGAATG
