# Supplementary material for: Horizontal gene transfer of zinc and non-zinc forms of bacterial ribosomal protein S4
Source: BMC Evol Biol. 2009 Jul 29;9:179. doi: 10.1186/1471-2148-9-179 (PMC3087516; doi:10.1186/1471-2148-9-179)
Supplement: Additional File 4 — Zur binding site search profiles for Gammaproteobacteria. The Zur binding site searching profile for Gammaproteobacteria contains reference profile used as seeds for the software MEME/MAST to search for the Zur DNA-binding motifs in other paralogous Proteobacteria S4 genes. [file 1471-2148-9-179-S4.fast]

>WEIGHTS 1.0 1.0 1.0 1.0
>EC_L31p
GTTATGTTATAACATAACAGGTA
>ST_L31p
TTATTGTTATGTTATAACATAAT
>YP_L31p
ATGATGTTACATTATAACATACT
>VC_L31p
AAAATGTTATAACATAACAATTT

>WEIGHTS 1.0 1.0 1.0 1.0 1.0 1.0 1.0 1.0 1.0
>EC_znu
GAAATGTTATAATATCACACTTC
>EC_zinT
TATATGTTACAATATAACATTAC
>ST_znu
AGAATGTTATAATATCACATTTC
>ST_zinT
GCAATGTTATAATATAACAATCA
>KP_zinT
GATATGTTATATCGTAACAATTT
>KP_znu
TGAATGTTATAATATCACATCAC
>KP_znu2
TTATTGTTATGTTATAACATTAA
>YP_znu
TGAATGTTATAATATTACGCTTT
>VC_znu
GTTATGTTATAAAGTAACATTCA
