# Supplementary material for: Horizontal gene transfer of zinc and non-zinc forms of bacterial ribosomal protein S4
Source: BMC Evol Biol. 2009 Jul 29;9:179. doi: 10.1186/1471-2148-9-179 (PMC3087516; doi:10.1186/1471-2148-9-179)
Supplement: Additional File 5 — Zur binding site search profiles for Bacillus. The Zur binding site searching profile for Bacillus contains reference profile used as seeds for the software MEME/MAST to search for the Zur DNA-binding motifs in paralogous Clostridia S4 genes. [file 1471-2148-9-179-S5.fast]

>WEIGHTS 1.0 1.0 1.0 1.0 1.0 1.0 1.0 
>BS_S14p
TAAATCGTAACAATTTCGATTTA
>BS_L31p
TAAAACGTAATTATTACGATTTA
>BS_L33PL
TAAAACGTAATCATTACGTTTTA
>LM_S14p
TAAATCGGAATGATTATTATTTA
>LI_S14p
TAAATCGGAATGATTATTATTTA
>SA_S14p
TAAATCGTAATAATTACGATTTG
>EF_S14p_L33p4_yciC
CAAATCGTAACCATTACGATTTA

>WEIGHTS 1.0 1.0 1.0 1.0 1.0 1.0 1.0 1.0 1.0 1.0 1.0 1.0 1.0 1.0 1.0 1.0 1.0 1.0 1.0 1.0 1.0 1.0
>BS_adc
AAAATCGTTATCATTTTGATTTT
>BS_yciC
TAAATCGTAATCATTCTATTTTA
>BS_yciA/B
TAAATAGTAATTATTACGATTTG
>BS_zinT
TAAATCGTAATGTTTTCGATTTA
>BH_adcA
CAAATCGTAACTATTCCGATATA
>BH_yciC
CAAAGCGTAATTATTACGATTTA
>BH_yciA
TAAATCGTAATTATTCTTATTTA
>BH_yciC2
TAAATAGGAATTATTACGATTTA
>BH_adc-zur
TAAATCGGAATGATTCTTAATAT
>BE_adcA
CAAATCGTAATGATTACGATATA
>BE_adcB/C
CAAATCGGAATGATTCTGAATTA
>BA_adc
TAAATCGGAATCATTCTGAATTA
>BA_yciC
TAAATCGTAATTATTACGCTTTG
>LM_adc
CAAATAAGAATTATTACGTTTTG
>LM_adc2-zur
TAATTCGAAGTAATTACGATTTA
>LI_adc
CAAATAAGAATGATTACGTTTTA
>LI_adc2-zur
TAATTCGAAGTAATTACGATTTA
>SA_adcA
TAAAACGTAAAGATTACTATTTA
>SA_yciC
TAAAACGGAATTATTCCTATTTA
>SA_adcB/C-zur
TGAGTCGTAAACATTACTGTTTA
>EF_adc
CAAATCGTAAATATTACGGTTTA
>EF_zur
TAAATCAGAATCATTACGAAATA
